# Supplementary material for: A Model of Yeast Cell-Cycle Regulation Based on a Standard Component Modeling Strategy for Protein Regulatory Networks
Source: PLoS One. 2016 May 17;11(5):e0153738. doi: 10.1371/journal.pone.0153738 (PMC4871373; doi:10.1371/journal.pone.0153738)
Supplement: S1 File — (ZIP) [file pone.0153738.s010.zip]

Archive with 17 entries (16 files):
- FULL_stoSCM.cpp
- __MACOSX/
- __MACOSX/._FULL_stoSCM.cpp
- FULL_stoSCM.ode
- __MACOSX/._FULL_stoSCM.ode
- README.txt
- __MACOSX/._README.txt
- START_detMultiP.cpp
- __MACOSX/._START_detMultiP.cpp
- START_stoMultiP.cpp
- __MACOSX/._START_stoMultiP.cpp
- START_stoSCM.cpp
- __MACOSX/._START_stoSCM.cpp
- START_stoSCM.ode
- __MACOSX/._START_stoSCM.ode
- START_stoSCM_mRNA.cpp
- __MACOSX/._START_stoSCM_mRNA.cpp
