# Supplementary material for: A Model of Yeast Cell-Cycle Regulation Based on a Standard Component Modeling Strategy for Protein Regulatory Networks
Source: PLoS One. 2016 May 17;11(5):e0153738. doi: 10.1371/journal.pone.0153738 (PMC4871373; doi:10.1371/journal.pone.0153738)
Supplement: S1 File — (ZIP) [file pone.0153738.s010.zip › FULL_stoSCM.cpp]

// The Stochastic version of The Budding Yeast Cell Cycle Model Based on a Standard Component Modeling Strategy for Protein Regulatory Networks
// Teeraphan Laomettachit
// Virginia Tech
// Email: laomett@vt.edu
// KMUTT (current affiliation)
// Email: teeraphan.lao@mail.kmutt.ac.th
// Date: 17 Jan 2016

// This code may take 33 arguments from the command line to set initial conditions for y[0] to y[25], cell type, and 6 FLAG state
#include <stdio.h>
#include <math.h>
#include <iostream>     // library for cin and cout
#include <stdlib.h>     // library for exit()
#include <time.h>		// library for srand ( time(NULL) )
#include <cstdlib>		// library for rand() and RAND_MAX
#include <unistd.h>		// library for getpid

// Numerical options
const double dt=0.01;               // integration step size
const double tend=600;	            // t_end in min
const int N=26;                     // number of main variables
const int M=11;                     // number of auxillary variables
const int L=6;						// number of FLAG variables
const int O=10;                     // number of mRNA variables

// Parameters
const double ueq=0.42;
const double pfluc=1;
const double mfluc=1;
const double divfluc=1;
const double ktr=0.15, kdm=0.7;
const double mmin1=0, mmin2=5;
const double mdt=100;
const double mu=log(2)/mdt;
const double gamm=1, gammki=2, gammpc=0.8, gammtem=0.1;
const double sig=10, signet=8;
const double ksn3=0.11, Dn3=1, Jn3=6, kdn3=0.4;
const double ksk2=0.00675, kdk2=0.5;
const double Whi5T=2.5, wdpi5=1, wdpi514=0.5, wpi5n3=12, wpi5k2=16, wpi5n2=1.7778, wpi5b5=0;
const double SBFT=1, wdpbf=1, wpbfb2=2.5;
const double ksn2=0, ksn2bf=0.27, kdn2=0.12;
const double kski=0.024, kskiswi5=0.24, kdki=0.005, kdkip=1.7;
const double wpkie=1, ekin3=4.2, ekik2=0.4, ekin2=0.3556, ekib5=1.5, ekib2=2.2, wdpki=1, wdpki14=1.8;
const double ksb5=0.0006, ksb5bf=0.029, kdb5=0.012, kdb520=0.1, kdb520i=0.0150;
const double ksb2=0.0066, ksb2m1=0.044, kdb2=0.003, kdb220=0.14, kdb220i=0.0366, kdb2h1=0.6;
const double ksbude=0.33, ebudn3=0.2, ebudn2=0.4444, ebudb5=0.25, ebudb2=0, kdbud=0.01;
const double ksorie=2, eorib5=0.21, eorib2=0.35, kdori=0.06;
const double ksspn=0.1, kdspn=0.06, Jspn=0.26;
const double Mcm1T=1, wam1b2=5, wim1=3;
const double ksswi5=0.005, ksswi5m1=0.08, kdswi5=0.08;
const double waswi514=2, wiswi5b2=4.25;
const double ks20=0.006, ks20m1=0.6, kd20=0.3;
const double wamad=20, wimad=0.4;
const double APCT=25, wapcb2=0.65, wipc=1;
const double Cdh1T=1, wah1=1, wah114=4.3, wih1e=1, eh1n3=1, eh1n2=0.6222, eh1b5=4.5, eh1b2=2.8;
const double Net1T=3.55, wdpnet=0.1, wdpnet14=0.1, wdpnetpx=3, wpnetb2=0.125, wpneten=1, wpnet15=0.03;
const double Cdc14T=2;
const double PPXT=1, wapx=1, wipxp1=3;
const double Esp1T=0.5, kspds=0.03, kdpds=0.05, kdpds20=3, kdpds20i=0.3;
const double Cdc15T=1, wa1514=15, wi15=1, wi15b2=0.25;
const double Tem1T=2, watemlo=6, witem=1, witempx=22;
const double kslo=0, kslom1=0.03, kdlo=0.01, kdloh1=0.1;
const double walob2=5, wilo=1;
const double p14net=1;
const double MAD2T=25;
const double KEZ=0.4, KEZ2=0.4, KEZflag=0.8;
const double c_vol=28;
#define av c_vol*6.02*0.1
const double c_cln3=40, c_bck2=40;
const double c_whi5=22, c_sbf=22;
const double c_cln2=40;
const double c_cki=40, c_clb5=40, c_clb2=40;
const double c_swi5=57.5;
const double c_cdc20=150, c_cdh1=150, c_apcp=150, c_mad2=150;
const double c_cdc14=18, c_net1=18;
const double c_ppx=100;
const double c_pds1=3.3, c_esp1=3.3;
const double c_cdc15=8, c_tem1=8, c_men=8;
const double c_polo=100;
const double c_mcm1=100;


double y[N]; 		// vector y (main variables)
//variable name 	//		element
//time		    	//		0
//V 				// 		1			Cell Volume
//Cln3 				//    	2
//Bck2				//    	3
//Cln2		   		//		4
//Whi5A				//    	5
//SBFA				//		6
//BUD				//		7
//Clb5T				//		8
//Clb2T				//		9
//CKIT				//		10
//CKIP				//		11
//Swi5T				//		12
//ORI				//		13
//Cdh1A				//		14
//APCP				//		15
//Cdc20T			//		16
//MAD2A				//		17
//SPN				//		18
//Pds1T				//		19
//PPXA				//		20
//Net1A				//		21
//PoloT				//		22
//PoloA				//		23
//Tem1A				//		24
//Cdc15A			//		25

double x[M]; 		// vector x (auxillary variables)
//variable name 	//		element
//SBF				//		0
//Clb5				//		1
//Clb2				//		2
//Mcm1A				//		3
//Cdc20A			//		4
//Cdc20A_APCP		//		5
//Cdc20A_APC		//		6
//Esp1				//		7
//Cdc14				//		8
//MEN				//		9				Tem1A:Cdc15A
//Swi5A				//		10

double FLAG[L]; 	// vector FLAG (FLAG variables)
//FLAG_START		//		0			=1 at START transition
//FLAG_BUD			//		1			=1 when bud emerges
//FLAG_ORI			//		2			=1 when ori is relicensed
//FLAG_UDNA			//		3			=1 when ori is activated
//FLAG_SPC			//		4			=1 when spindle filament is completely aligned
//FLAG_P			//		5			=1 when cell is permitted to divide

double yold[N]; 	// y variable state at t-1
double xold[M]; 	// x variable state at t-1

double m[O]; 		//  vector m (no. of mRNA molecules)
//variable name 	//		element
//mCLN3				//		0
//mBCK2				//		1
//mCLN2				//		2
//mCKI				//		3
//mCLB5				//		4
//mCLB2				//		5
//mSWI5				//		6
//mCDC20			//		7
//mPDS1				//		8
//mPOLO				//		9

///////////////////////
// declare functions //
///////////////////////

double randNumber();  /* uniform random variate generator */
float box_muller(float m, float s);	/* normal random variate generator */

double max(double value1, double value2)
{
	if(value1>=value2) return(value1);
	else return(value2);
}

double min(double value1, double value2)
{
	if(value1<0 || value2<0) {return(0);}
	else
	{
		if(value1<=value2) return(value1);
		else return(value2);
	}
}

int HEAV(double value)
{
	if(value>=0) return(1);
	else return(0);
}

double LANG(double ksp, double kdp, double yT)
{
	return( sqrt(ksp+kdp*yT)*1/sqrt(dt)*box_muller(0,1)*pfluc );
}

double ALPHA(double ksp, double kdp, double yT, double V, double mmin)
{
	return( yT*sqrt(2*ktr*V*c_vol/(ksp+mmin*ktr*V*c_vol)*kdp/(1+kdm/kdp))*1/sqrt(dt)*box_muller(0,1)*mfluc );
}

double H(double sigxW)
{
	return( 1/(1+exp(-sigxW)) );
}

double ksp, kdp, W;
double  f(int i) // right-hand side functions of the derivatives
{
	switch (i)
	{
		case 1:  // V
		return( mu*y[1] );

		case 2:  // Cln3
		ksp= (ksn3*Dn3*y[1]/(Jn3+Dn3*y[1]))*c_cln3*av*y[1] +mu*y[2];
		kdp= kdn3;
		m[0]=ksp/(ktr*y[1]*c_vol)+mmin1;
		return( ksp -kdp*y[2] +LANG(ksp, kdp, y[2]) +ALPHA(ksp, kdp, y[2], y[1], mmin1) );

		case 3:  // Bck2
		ksp= (ksk2*y[1])*c_bck2*av*y[1] +mu*y[3];
		kdp= kdk2;
		m[1]=ksp/(ktr*y[1]*c_vol)+mmin1;
		return( ksp -kdp*y[3] +LANG(ksp, kdp, y[3]) +ALPHA(ksp, kdp, y[3], y[1], mmin1) );

		case 4:  // Cln2
		ksp=ksn2*c_cln2*av*y[1] +ksn2bf*c_cln2/c_sbf*x[0] +mu*y[4];
		kdp=kdn2;
		m[2]=ksp/(ktr*y[1]*c_vol)+mmin2;
		return( ksp -kdp*y[4] +LANG(ksp, kdp, y[4]) +ALPHA(ksp, kdp, y[4], y[1], mmin2) );

		case 5:  // Whi5A
		W= wdpi5 +(wdpi514/(c_cdc14*av*y[1]))*x[8] -1/(av*y[1])*( wpi5n3/c_cln3*y[2] + wpi5k2/c_bck2*y[3] +wpi5n2/c_cln2*y[4] +wpi5b5/c_clb5*x[1] );
		return( gamm*Whi5T*c_whi5*av*y[1]*H(sig*W) -(gamm-mu)*y[5] );

		case 6:  // SBFA
		W= wdpbf -(wpbfb2/(c_clb2*av*y[1]))*x[2];
		return( gamm*SBFT*c_sbf*av*y[1]*H(sig*W) -(gamm-mu)*y[6] );

		case 7:  // BUD
		return( ksbude*1/(av*y[1])*(ebudn3/c_cln3*y[2] +ebudn2/c_cln2*y[4] +ebudb5/c_clb5*x[1] +ebudb2/c_clb2*x[2]) -kdbud*y[7] );

		case 8:  // Clb5T
		ksp=ksb5*c_clb5*av*y[1] +(ksb5bf*c_clb5/c_sbf)*x[0] +mu*y[8];
		kdp=kdb5 +1/(c_cdc20*av*y[1])*( kdb520*x[5] +kdb520i*x[6] );
		m[4]=ksp/(ktr*y[1]*c_vol)+mmin2;
		return( ksp -kdp*y[8] +LANG(ksp, kdp, y[8]) +ALPHA(ksp, kdp, y[8], y[1], mmin2) );

		case 9:  // Clb2T
		ksp=( ksb2*c_clb2*av*y[1] +ksb2m1*c_clb2/c_mcm1*x[3] )*y[1] +mu*y[9];
		kdp=kdb2 +1/(av*y[1])*( kdb220/c_cdc20*x[5] +kdb220i/c_cdc20*x[6] +kdb2h1/c_cdh1*y[14] );
		m[5]=ksp/(ktr*y[1]*c_vol)+mmin2;
		return( ksp -kdp*y[9] +LANG(ksp, kdp, y[9]) +ALPHA(ksp, kdp, y[9], y[1], mmin2) );

		case 10:  // CKIT
		ksp=kski*c_cki*av*y[1] +kskiswi5*c_cki/c_swi5*x[10] +mu*y[10];
		kdp=( kdki*(y[10]-y[11]) +kdkip*(y[11]) )/(0.001+y[10]);
		m[3]=ksp/(ktr*y[1]*c_vol)+mmin2;
		return( ksp -kdp*y[10] +LANG(ksp, kdp, y[10]) +ALPHA(ksp, kdp, y[10], y[1], mmin2) );

		case 11:  // CKIP
		W= wpkie/(av*y[1])*( ekin3/c_cln3*y[2] +ekik2/c_bck2*y[3] +ekin2/c_cln2*y[4] +ekib5/c_clb5*x[1] +ekib2/c_clb2*x[2] ) -wdpki -(wdpki14/(c_cdc14*av*y[1]))*x[8];
		return( gammki*y[10]*H(sig*W) -(gammki-mu)*y[11] - kdkip*y[11] );

		case 12:  // Swi5T
		ksp=ksswi5*c_swi5*av*y[1] +ksswi5m1*c_swi5/c_mcm1*x[3] +mu*y[12];
		kdp=kdswi5;
		m[6]=ksp/(ktr*y[1]*c_vol)+mmin1;
		return( ksp -kdp*y[12] +LANG(ksp, kdp, y[12]) +ALPHA(ksp, kdp, y[12], y[1], mmin1) );

		case 13:  // ORI
		return( ksorie*1/(av*y[1])*(eorib5/c_clb5*x[1] +eorib2/c_clb2*x[2]) -kdori*y[13] );

		case 14:  // Cdh1A
		W=wah1 +(wah114/(c_cdc14*av*y[1]))*x[8] -wih1e/(av*y[1])*( eh1n3/c_cln3*y[2] +eh1n2/c_cln2*y[4] +eh1b5/c_clb5*x[1] +eh1b2/(c_clb2)*x[2]);
		return( gamm*Cdh1T*c_cdh1*av*y[1]*H(sig*W) -(gamm-mu)*y[14] );

		case 15:  // APCP
		W=(wapcb2/(c_clb2*av*y[1]))*x[2] -wipc;
		return( gammpc*APCT*c_apcp*av*y[1]*H(sig*W) -(gammpc-mu)*y[15] );

		case 16:  // Cdc20T
		ksp=ks20*c_cdc20*av*y[1] +ks20m1*c_cdc20/c_mcm1*x[3] +mu*y[16];
		kdp=kd20;
		m[7]=ksp/(ktr*y[1]*c_vol)+mmin1;
		return( ksp -kdp*y[16] +LANG(ksp, kdp, y[16]) +ALPHA(ksp, kdp, y[16], y[1], mmin1) );

		case 17:  // MAD2A
		W= wamad*FLAG[3]*(1-FLAG[4]) -wimad;
		return( gamm*MAD2T*c_mad2*av*y[1]*H(sig*W) -(gamm-mu)*y[17] );

		case 18:  // SPN
		return( ksspn*HEAV(x[2]/(c_clb2*av*y[1])-Jspn) -kdspn*y[18] );

		case 19:  // Pds1T
		ksp=kspds*c_pds1*av*y[1] +mu*y[19];
		kdp=kdpds +1/(c_cdc20*av*y[1])*( kdpds20*x[5] + kdpds20i*x[6] );
		m[8]=ksp/(ktr*y[1]*c_vol)+mmin2;
		return( ksp -kdp*y[19] +LANG(ksp, kdp, y[19]) +ALPHA(ksp, kdp, y[19], y[1], mmin2) );

		case 20:  // PPXA
		W= wapx -1/(av*y[1])*(wipxp1/c_esp1*x[7]);
		return( gamm*PPXT*c_ppx*av*y[1]*H(sig*W) -(gamm-mu)*y[20] );

		case 21:  // Net1A
		W= wdpnet +1/(av*y[1])*( wdpnet14/c_cdc14*x[8] +wdpnetpx/c_ppx*y[20] -wpnetb2/c_clb2*x[2] -wpneten/c_men*x[9] -wpnet15/c_cdc15*max(y[25]-x[9] , 0) );
		return( gamm*Net1T*c_net1*av*y[1]*H(signet*W) -(gamm-mu)*y[21] );

		case 22:  // PoloT
		ksp=kslo*c_polo*av*y[1] +kslom1*c_polo/c_mcm1*x[3] +mu*y[22];
		kdp=kdlo +kdloh1/(c_cdh1*av*y[1])*y[14];
		m[9]=ksp/(ktr*y[1]*c_vol)+mmin1;
		return( ksp -kdp*y[22] +LANG(ksp, kdp, y[22]) +ALPHA(ksp, kdp, y[22], y[1], mmin1) );

		case 23:  // PoloA
		W= -wilo +1/(av*y[1])*(walob2/c_clb2*x[2]);
		return( gamm*y[22]*H(sig*W) -(gamm-mu)*y[23] );

		case 24:  // Tem1A
		W= -witem +1/(av*y[1])*( -witempx/c_ppx*y[20] +watemlo/c_polo*y[23] );
		return( gammtem*Tem1T*c_tem1*av*y[1]*H(sig*W) -(gammtem-mu)*y[24] );

		case 25:  // Cdc15A
		W= -wi15 +1/(av*y[1])*( wa1514/c_cdc14*x[8] -wi15b2/c_clb2*x[2] );
		return( gamm*Cdc15T*c_cdc15*av*y[1]*H(sig*W) -(gamm-mu)*y[25] );

		default:
		std::cout << "something's wrong\n"; exit(1);
		exit(1);
	}
}

double updatex(int i)
{
	switch (i)
	{
		case 0:  // SBF
		return( max( y[6]-y[5] , 0 ) );

		case 1:  // Clb5
		return ( max( y[8]*(y[8]+y[9]-y[10])/(0.001+y[8]+y[9]) , 0 ) );

		case 2:  // Clb2
		return ( max( y[9]*(y[8]+y[9]-y[10])/(0.001+y[8]+y[9]) , 0 ) );

		case 3:  // Mcm1A
		return ( Mcm1T*c_mcm1*av*y[1]*H( sig*( wam1b2/(c_clb2*av*y[1])*x[2] -wim1 ) ) );

		// cases 4-6 must be calculated in order
		case 4:  // Cdc20A
		return ( max( y[16]-y[17], 0 ) );

		case 5:  // Cdc20A_APCP
		return ( min( x[4], y[15] ) );

		case 6:  // Cdc20A_APC
		return ( min( x[4]-x[5], APCT*c_apcp*av*y[1]-y[15] ) );

		case 7:  // Esp1
		return ( max( Esp1T*c_esp1*av*y[1]-y[19] , 0 ) );

		case 8:  // Cdc14
		return ( max( Cdc14T*c_cdc14*av*y[1]-p14net*y[21] , 0 ) );

		case 9:  // MEN (Tem1A:Cdc15A)
		return ( min( y[24] , y[25] ) );

		case 10:  // Swi5A
		return ( y[12]*H( sig*( waswi514/(c_cdc14*av*y[1])*x[8] -wiswi5b2/(c_clb2*av*y[1])*x[2] ) ) );

		default:
		std::cout << "something's wrong\n"; exit(1);
		exit(1);
	}
}

// Euler integration
void euler(double y[], double h)
{
   double yk[N];
   for (int i=1;i<N;i++) yk[i]=h*f(i);
   for (int i=1;i<N;i++) {y[i]+=yk[i]; if(y[i]<0) y[i]=0; if(isnan(y[i])) {std::cout<<"y " << i <<" is Nan\n"; exit(1);} }
   y[0]+=h;
}

/* internal filenames */
FILE *output;
FILE *events;
FILE *family;
FILE *cycletime_m;
FILE *cycletime_d;
FILE *cycletimemin_m;
FILE *cycletimemin_d;
FILE *volatbirth_m;
FILE *volatbirth_d;
FILE *t1_m;
FILE *t1_d;
FILE *t2_m;
FILE *t2_d;
FILE *t3_m;
FILE *t3_d;
FILE *g1_m;
FILE *g1_d;
FILE *t1_vol_m;
FILE *t1_vol_d;
FILE *g1_vol_m;
FILE *g1_vol_d;
FILE *divisiontime;
FILE *exitcode;

int main(int argc, char* argv[])
{
/* external filenames */
output=fopen("rundata.txt", "w");
events=fopen("events.txt", "w");
family=fopen("family.txt", "a");
cycletime_m=fopen("cycletime_m.txt", "a");
cycletime_d=fopen("cycletime_d.txt", "a");
cycletimemin_m=fopen("cycletimemin_m.txt", "a");
cycletimemin_d=fopen("cycletimemin_d.txt", "a");
volatbirth_m=fopen("volatbirth_m.txt", "a");
volatbirth_d=fopen("volatbirth_d.txt", "a");
t1_m=fopen("t1_m.txt", "a");
t1_d=fopen("t1_d.txt", "a");
t2_m=fopen("t2_m.txt", "a");
t2_d=fopen("t2_d.txt", "a");
t3_m=fopen("t3_m.txt", "a");
t3_d=fopen("t3_d.txt", "a");
g1_m=fopen("g1_m.txt", "a");
g1_d=fopen("g1_d.txt", "a");
t1_vol_m=fopen("t1_vol_m.txt", "a");
t1_vol_d=fopen("t1_vol_d.txt", "a");
g1_vol_m=fopen("g1_vol_m.txt", "a");
g1_vol_d=fopen("g1_vol_d.txt", "a");
divisiontime=fopen("divisiontime.txt", "w");

srand( (unsigned) time(NULL) * getpid());    		// seed for random numbers

// initial conditions
double t0=0;
int cell_type;

if(argv[1]) // take arguments from the command line as initial condition
{
   t0=atof(argv[1]);                // since parsing from command line takes arguments in char format, atof converts char to double
   for (int i=0;i<N;i++) y[i]=atof(argv[i+1]);
   cell_type=atof(argv[27]); // 0 for mother cells and 1 for daughter cells
   FLAG[0]=atof(argv[28]); FLAG[1]=atof(argv[29]); FLAG[2]=atof(argv[30]); FLAG[3]=atof(argv[31]); FLAG[4]=atof(argv[32]); FLAG[5]=atof(argv[33]);
}
else // default initial condition
{
   y[0]=t0; y[1]=1.146005; y[2]=241.127219; y[3]=187.642025; y[4]=84.979225; y[5]=4225.869368; y[6]=1709.422460;
   y[7]=0.053772; y[8]=240.999315; y[9]=172.427477; y[10]=222.443721; y[11]=0.000000; y[12]=1009.539043;
   y[13]=0.000000; y[14]=2362.919224; y[15]=413.346350; y[16]=4453.956464; y[17]=1673.799049; y[18]=0.068497;
   y[19]=2.528621; y[20]=58.335313; y[21]=59.862602; y[22]=4639.043523; y[23]=4108.833606; y[24]=151.869268;
   y[25]=194.825736;
   cell_type=1;
   FLAG[0]=0.0; FLAG[1]=0.0; FLAG[2]=1.0; FLAG[3]=0.0; FLAG[4]=0.0; FLAG[5]=0.0;

}

// Updating variables in vector x
for (int i=0;i<M;i++) x[i]=updatex(i);

//print to output
for (int i=0;i<N;i++) fprintf(output, "%f\t", y[i]);
for (int i=0;i<L;i++) fprintf(output, "%f\t", FLAG[i]);
for (int i=0;i<M;i++) fprintf(output, "%f\t", x[i]);
fprintf(output, "0\t0\t0\t0\t0\t0\t0\t0\t0\t0\t"); // mRNA molecules set to 0 at t=start
fprintf(output, "\n");

for(int i=0;i<N;i++) yold[i]=y[i];
for(int i=0;i<M;i++) xold[i]=x[i];

double last_tdiv=t0;
double last_tstart=0;
double last_tbud=0;
double last_volatbirth_m=0;
double last_volatbirth_d;
if(t0>0) last_volatbirth_d=y[1]; //means that this initial condition is a daughter cell on the family list
else last_volatbirth_d=0;

// main (time) loop
double t;
for (t=t0+dt; t<=tend ;t+=dt)
{

   //Numerical Integration
   euler(y, dt);

   //Updating variables in vector x
   for (int i=0;i<M;i++) x[i]=updatex(i);

   ////////////
   // Events //
   ////////////

   // Cell vaiability
   if(y[1]>5){std::cout<<"Size>5: Cell dead!\n"; exitcode=fopen("exitcode.txt","w");}

   // START transition
   if( x[0]/(c_sbf*av*y[1]) >= 0.5 && xold[0]/(c_sbf*av*yold[1]) < 0.5 && FLAG[0]==0 )
   {
      FLAG[0]=1;  // set FLAG_START=1
      if(last_tdiv>0) // record T1 only if previous division is known
      {
         if(cell_type==0)
         {
            fprintf(t1_m, "%f\n", y[0]-last_tdiv);
            if(last_volatbirth_m>0)  /* record T1 and Volume at birth only if previous last_volatbirth is known */fprintf(t1_vol_m, "%f\t%f\n", y[0]-last_tdiv, last_volatbirth_m*c_vol);
         }
         else
         {
            fprintf(t1_d, "%f\n", y[0]-last_tdiv);
            if(last_volatbirth_d>0)  /* record T1 and Volume at birth only if previous last_volatbirth is known */fprintf(t1_vol_d, "%f\t%f\n", y[0]-last_tdiv, last_volatbirth_d*c_vol);
         }
      }
      last_tstart=y[0];
      
      fprintf(events, "%f\tSTART\n", y[0]);
   }

   // BUD emergence
   if( y[7] >= 1 && yold[7] < 1 && FLAG[1]==0)
   {
      if(FLAG[0]==0) {std::cout<<"error1: START transition has not been executed before BUD emerges! at t=" << y[0] << "\n"; exitcode=fopen("exitcode.txt","w");}

      FLAG[1]=1;  // set FLAG_BUD=1
      if(last_tstart>0) // record T2 only if previous start transition is known
      {
         if(cell_type==0) fprintf(t2_m, "%f\n", y[0]-last_tstart);
         else fprintf(t2_d, "%f\n", y[0]-last_tstart);
      }
      if(last_tdiv>0)  // record G1 only if previous division is known
      {
         if(cell_type==0)
         {
            fprintf(g1_m, "%f\n", y[0]-last_tdiv);
            if(last_volatbirth_m>0)  /* record G1 and Volume at birth only if previous last_volatbirth is known */fprintf(g1_vol_m, "%f\t%f\n", y[0]-last_tdiv, last_volatbirth_m*c_vol);
         }
         else
         {
            fprintf(g1_d, "%f\n", y[0]-last_tdiv);
            if(last_volatbirth_d>0)  /* record G1 and Volume at birth only if previous last_volatbirth is known */fprintf(g1_vol_d, "%f\t%f\n", y[0]-last_tdiv, last_volatbirth_d*c_vol);
         }

      }
      last_tbud=y[0];
   }

   // ORI activation
   if( y[13] >= 1 && yold[13] < 1 && FLAG[3]==0 )
   {
   	
   	  // check if START has been executed
      if(FLAG[0]==0) {std::cout<<"error2: START transition has not been executed before ORI activation! at t=" << y[0] << "\n"; exitcode=fopen("exitcode.txt","w");}
      
      // check if ORI has been relicensed
      if( FLAG[2]==0 ) {std::cout<<"error3: ORI relicensing problem at t=" << y[0] << "\n"; exitcode=fopen("exitcode.txt","w");}

	  FLAG[2]=0;	// reset FLAG_ORI=0
      FLAG[3]=1; 	// set FLAG_UDNA=1

      // If size > x, G1 arrest (We assume that size cannot be too large before ORI is activated)
      if( mdt == 100)
      {
      	if( y[1]>4.5*1.92) {std::cout<<"error4-1: Size is too big before ORI activation: G1 arrest at t=" << y[0] << "\n"; exitcode=fopen("exitcode.txt","w");}
      }
      else if(mdt == 150)
      {
      	if( y[1]>4.5*1.82) {std::cout<<"error4-2: Size is too big before ORI activation: G1 arrest at t=" << y[0] << "\n"; exitcode=fopen("exitcode.txt","w");}
      }
   }

   // SPN completion
   if( y[18] >= 1  && yold[18] < 1 && FLAG[4]==0 )
   {
   	  // check if START has been executed
   	  if(FLAG[0]==0) {std::cout<<"error5: START transition has not executed before SPN completion! at t=" << y[0] << "\n"; exitcode=fopen("exitcode.txt","w");}

      // check if BUD has emerged
      if( FLAG[1]==0 ) {std::cout<<"error6: BUD has not emerged at t=" << y[0] << "\n"; exitcode=fopen("exitcode.txt","w");}

      // check if ORI has been activated
      if( FLAG[3]==0 ) {std::cout<<"error7: ORI has not been activated at t=" << y[0] << "\n"; exitcode=fopen("exitcode.txt","w");}

      // Esp1 activity must be low before anaphase (otherwise, it's mitotic catastrophe)
      if( x[7]/(c_esp1*av*y[1]) > 0.3 ) {std::cout<<"error8: Mitotic catastrophe\n"; exitcode=fopen("exitcode.txt","w");}

      FLAG[4]=1;  // set FLAG_SPC=1
   }

   // Cell division permission
   if( x[2]/(c_clb2*av*y[1]) >= KEZflag  && xold[2]/(c_clb2*av*yold[1]) < KEZflag && FLAG[5]==0)
   {
      //if( FLAG[4]==0 ) {std::cout<<"Cell division has been permitted before SPN activation\n"; exitcode=fopen("exitcode.txt","w");}

      FLAG[5]=1; // set FLAG_P = 1
   }

   // Cell division
   if( x[2]/(c_clb2*av*y[1]) <= KEZ  && xold[2]/(c_clb2*av*yold[1]) > KEZ && FLAG[5]==1 )
   {
   	  // SPN must be complete before cell division
      if( FLAG[4]==0 )
      {
      	// check if START has been executed
   	    if(FLAG[0]==0) {std::cout<<"error9: START transition has not executed! at t=" << y[0] << "\n"; exitcode=fopen("exitcode.txt","w");}

        // check if BUD has emerged
        if( FLAG[1]==0 ) {std::cout<<"error10: BUD has not emerged at t=" << y[0] << "\n"; exitcode=fopen("exitcode.txt","w");}

        // check if ORI has been activated
        if( FLAG[3]==0 ) {std::cout<<"error11: ORI has not been activated at t=" << y[0] << "\n"; exitcode=fopen("exitcode.txt","w");}

        std::cout<<"error12: Cell divides without SPN activation at t=" << y[0] << "\n"; exitcode=fopen("exitcode.txt","w");
      }

      double fr=ueq;
      if (divfluc==1)
      {
      	fr=ueq*box_muller(1,0.05);    // cell division noise
      }
      
      fprintf(events, "%f\tDIVISION\n", y[0]);

      // First create initial condition for the mother cell and put it in family.txt
      fprintf(family, "%f\t", y[0]);                              		// time
      for (int i=1; i<7; i++) fprintf(family, "%f\t", (1-fr)*y[i]); 	// y[1] to y[6]
      fprintf(family, "0\t");            								// y[7] (BUD)
      for (int i=8; i<13; i++) fprintf(family, "%f\t", (1-fr)*y[i]);  	// y[8] to y[12]
      fprintf(family, "%f\t", y[13]);            						// y[13] (ORI)
      for (int i=14; i<18; i++) fprintf(family, "%f\t", (1-fr)*y[i]);  	// y[14] to y[17]
      fprintf(family, "0\t");		            						// y[18] (SPN)
      for (int i=19; i<N; i++) fprintf(family, "%f\t", (1-fr)*y[i]);  	// y[19] to y[25]
	  fprintf(family, "0\t0\t0\t0\t0\t0\t0\n"); // cell_type= 0 for the mother celll and reset the 6 FLAGS to 0

      // record volume at birth of the daughter cell
      fprintf(volatbirth_d, "%f\n", (1-fr)*y[1]*c_vol);
      last_volatbirth_d=(1-fr)*y[1];

      // Now continue with the mother cell
      for(int i=1; i<N; i++) if( i!=7 && i!=13 && i!=18  ) y[i]*=fr;   // component partition
      y[7]=0; // reset BUD
      y[18]=0; // reset SPN
      FLAG[0]=0; FLAG[1]=0; FLAG[3]=0; FLAG[4]=0; FLAG[5]=0; // reset FLAG_START, FLAG_BUD, FLAG_UDNA, FLAG_SPC, FLAG_P
      //Updating variables in vector x
      for (int i=0;i<M;i++) x[i]=updatex(i);

      if(last_tdiv>0) // record full cycle time only if previous division is known
      {
         fprintf(divisiontime, "%f\n", y[0]);
         if(cell_type==0) fprintf(cycletime_m, "%f\n", y[0]-last_tdiv);
         else fprintf(cycletime_d, "%f\n", y[0]-last_tdiv);
      }
      if(last_tbud>0) // record T3 only if previous Bud emergence is known
      {
         if(cell_type==0) fprintf(t3_m, "%f\n", y[0]-last_tbud);
         else fprintf(t3_d, "%f\n", y[0]-last_tbud);
      }

      // record volume at birth of the mother cell
      fprintf(volatbirth_m, "%f\n", y[1]*c_vol);

      last_volatbirth_m=y[1];
      last_tdiv=y[0];
      cell_type=1;
   }

   // ORI relicensed
   if ( x[2]/(c_clb2*av*y[1]) + x[1]/(c_clb5*av*y[1]) <= KEZ2 && xold[2]/(c_clb2*av*yold[1]) + xold[1]/(c_clb5*av*yold[1]) > KEZ2 && FLAG[2]==0)
   {
      y[13]=0;  // reset ORI
      FLAG[2]=1; 	// set FLAG_ORI=1
   }

   // keep current vairable states
   for(int i=0;i<N;i++) yold[i]=y[i];
   for(int i=0;i<M;i++) xold[i]=x[i];

   //print to output
   for (int i=0;i<N;i++) fprintf(output, "%f\t", y[i]);
   for (int i=0;i<L;i++) fprintf(output, "%f\t", FLAG[i]);
   for (int i=0;i<M;i++) fprintf(output, "%f\t", x[i]);
   fprintf(output, "%f\t%f\t%f\t%f\t%f\t%f\t%f\t%f\t%f\t%f\t", m[0],m[1],m[2],m[3],m[4],m[5],m[6],m[7],m[8],m[9]);
   fprintf(output, "\n");
}
// close curly bracket for the main (time) loop

// when simulation reaches tend, record the unfinished, last cycle as cycletimemin
if (last_tdiv != tend)
{
	if(cell_type==0) fprintf(cycletimemin_m, "%f\n", tend-last_tdiv);
	else fprintf(cycletimemin_d, "%f\n", tend-last_tdiv);
}

fclose(output);
fclose(events);
fclose(family);
fclose(cycletime_m);
fclose(cycletime_d);
fclose(cycletimemin_m);
fclose(cycletimemin_d);
fclose(volatbirth_m);
fclose(volatbirth_d);
fclose(t1_m);
fclose(t1_d);
fclose(t2_m);
fclose(t2_d);
fclose(t3_m);
fclose(t3_d);
fclose(g1_m);
fclose(g1_d);
fclose(t1_vol_m);
fclose(t1_vol_d);
fclose(g1_vol_m);
fclose(g1_vol_d);
fclose(divisiontime);
fclose(exitcode);
}

//////////////////////////////////// functions ///////////////////////////////////
// uniform variable generator
double randNumber()
{
    double value = rand()/((double)RAND_MAX + 1);
    return value;
}


// normal distribution variable generator
/* boxmuller.c           Implements the Polar form of the Box-Muller
                         Transformation

                      (c) Copyright 1994, Everett F. Carter Jr.
                          Permission is granted by the author to use
			  this software for any application provided this
			  copyright notice is preserved.
*/
float box_muller(float m, float s)	/* normal random variate generator */
{				        /* mean m, standard deviation s */
	float x1, x2, w, y1;
	static float y2;
	static int use_last = 0;

	if (use_last)		        /* use value from previous call */
	{
		y1 = y2;
		use_last = 0;
	}
	else
	{
		do {
			x1 = 2.0 * randNumber() - 1.0;
			x2 = 2.0 * randNumber() - 1.0;
			w = x1 * x1 + x2 * x2;
		} while ( w >= 1.0 );

		w = sqrt( (-2.0 * log( w ) ) / w );
		y1 = x1 * w;
		y2 = x2 * w;
		use_last = 1;
	}

	return( m + y1 * s );
}
