# Supplementary material for: A Model of Yeast Cell-Cycle Regulation Based on a Standard Component Modeling Strategy for Protein Regulatory Networks
Source: PLoS One. 2016 May 17;11(5):e0153738. doi: 10.1371/journal.pone.0153738 (PMC4871373; doi:10.1371/journal.pone.0153738)
Supplement: S1 File — (ZIP) [file pone.0153738.s010.zip › FULL_stoSCM.ode]

# The Standard Component Model of the budding yeast cell cycle
# (Run this file on XPP)
# Teeraphan Laomettachit
# Virginia Tech
# Email: laomett@vt.edu
# KMUTT (current affiliation)
# Email: teeraphan.lao@mail.kmutt.ac.th
# Date: 17 Jan 2016

###############
## Functions ##
###############

## soft-heaviside function
HF(sigma,Weight)=1/(1+exp(-sigma*Weight))

## protein fluctuation term
LANG(TP,SYN,DEG)= sqrt((SYN+DEG*TP)*heav(SYN+DEG*TP))*1/sqrt(h)*normal(0,1)*pfluc

## mRNA noise-derived protein fluctuation term
ALPHA(TP,SYN,DEG,mmin)=TP*sqrt(2*ktr*Vn*c_vol/(SYN+mmin*ktr*Vn*c_vol)*DEG/(1+kdm/DEG))*1/sqrt(h)*normal(0,1)*mfluc

############
## Events ##
############

## START transition
global +1 {SBF/(PHI*c_SBF)-0.5} {flagSTART=1}

## BUD emerges
global +1 {BUD-1} {flagBUD=1}

## ORI activation
global +1 {ORI-1} {flagUDNA=1; flagORI=0}

## Spindle filament attached properly
global +1 {SPN-1} {flagSPC=1}

## Permission for cell division (for stochastic simulation)
global +1 {CLB2/(PHI*c_CLB2)-KEZflag} {flagP1=1; flagP2=1; flagP3=1}

## Cell division set 1 ## global function can take up to 20 events per condition
global -1 {CLB2/(PHI*c_CLB2)*flagP1-KEZ} {Vn=fr*Vn; CLN3=fr*CLN3; BCK2=fr*BCK2; WHI5A=fr*WHI5A; SBFA=fr*SBFA; CLN2=fr*CLN2; CKIT=fr*CKIT; CKIP=fr*CKIP; CLB5T=fr*CLB5T; CLB2T=fr*CLB2T; BUD=0; SPN=0; SWI5T=fr*SWI5T; CDC20T=fr*CDC20T; APCP=fr*APCP; CDH1A=fr*CDH1A; flagP1=0}

## Cell division set 2 ## global function can take up to 20 events per condition
global -1 {CLB2/(PHI*c_CLB2)*flagP2-KEZ} {MAD2A=fr*MAD2A; NET1A=fr*NET1A; PPXA=fr*PPXA; PDS1T=fr*PDS1T; CDC15A=fr*CDC15A; TEM1A=fr*TEM1A; POLOT=fr*POLOT; POLOA=fr*POLOA; flagSTART=0; flagBUD=0; flagUDNA=0; flagSPC=0; flagP2=0}

## ORI relicensing
global -1 {(CLB2/(PHI*c_CLB2)+CLB5/(PHI*c_CLB5))*flagP3 -KEZ2} {ORI=0; flagORI=1; flagP3=0}

## avoiding negative values of species
global -1 {CLN3} {CLN3=0.001}
global -1 {BCK2} {BCK2=0.001}
global -1 {CLN2} {CLN2=0.001}
global -1 {CKIT} {CKIT=0.001}
global -1 {CLB5T} {CLB5T=0.001}
global -1 {CLB2T} {CLB2T=0.001}
global -1 {SWI5T} {SWI5T=0.001}
global -1 {CDC20T} {CDC20T=0.001}
global -1 {PDS1T} {PDS1T=0.001}
global -1 {POLOT} {POLOT=0.001}
# simply use global -1 {X} {X=0} did not work. 
# the global function has difficulty in detecting changes from a very small positive value to a very small negative value

###############
## Variables ##
###############

## Vn is in normalized unit
## Most of other variables are in numbers of molecules

dVn/dt= mu*Vn

dCLN3/dt= ( ksp_n3-kdp_n3*CLN3 ) +LANG(CLN3,ksp_n3,kdp_n3) +ALPHA(CLN3,ksp_n3,kdp_n3,mmin1)
ksp_n3= ( ksn3 * Dn3 * Vn / (Jn3 + Dn3 * Vn) )*PHI*c_CLN3 +mu*CLN3
kdp_n3=	kdn3

dBCK2/dt= ( ksp_k2-kdp_k2*BCK2 ) +LANG(BCK2,ksp_k2,kdp_k2) +ALPHA(BCK2,ksp_k2,kdp_k2,mmin1)
ksp_k2= ( ksk2 * Vn )*PHI*c_BCK2 +mu*BCK2
kdp_k2=	kdk2

dWHI5A/dt= gamm * WHI5T*PHI*c_WHI5*HF(sig,Wi5) -(gamm-mu)*WHI5A

dSBFA/dt= gamm * SBFT*PHI*c_SBF*HF(sig,Wbf) -(gamm-mu)* SBFA

dCLN2/dt= ksp_n2-kdp_n2*CLN2 +LANG(CLN2,ksp_n2,kdp_n2) +ALPHA(CLN2,ksp_n2,kdp_n2,mmin2)
ksp_n2= ksn2*PHI*c_CLN2 +(ksn2bf*c_CLN2/c_SBF)*SBF +mu*CLN2
kdp_n2= kdn2

dCKIT/dt= ksp_ki-kdp_ki*CKIT +LANG(CKIT,ksp_ki,kdp_ki) +ALPHA(CKIT,ksp_ki,kdp_ki,mmin2)
ksp_ki= kski*PHI*c_CKI +(kskiswi5*c_CKI/c_SWI5)*SWI5T*HF(sig,Wswi5) +mu*CKIT
kdp_ki= ((kdki)*(CKIT-CKIP)+(kdkip)*(CKIP))/(0.001+CKIT)

dCKIP/dt= gammki*CKIT*HF(sig,Wki) - (gammki-mu)*CKIP - kdkip * CKIP

dCLB5T/dt= ksp_b5-kdp_b5*CLB5T +LANG(CLB5T,ksp_b5,kdp_b5) +ALPHA(CLB5T,ksp_b5,kdp_b5,mmin2)
ksp_b5= ksb5*PHI*c_CLB5 +(ksb5bf*c_CLB5/c_SBF)*SBF +mu*CLB5T
kdp_b5= (kdb5) +(kdb520/(PHI*c_CDC20))*CDC20AAPCP +(kdb520i/(PHI*c_CDC20))*CDC20AAPC

dCLB2T/dt= ksp_b2-kdp_b2*CLB2T +LANG(CLB2T,ksp_b2,kdp_b2) +ALPHA(CLB2T,ksp_b2,kdp_b2,mmin2)
ksp_b2= (ksb2*PHI*c_CLB2 +(ksb2m1*c_CLB2/c_MCM1)*MCM1T*PHI*c_MCM1*HF(sig,Wm1))*Vn +mu*CLB2T
kdp_b2= (kdb2) +(kdb220/(PHI*c_CDC20))*CDC20AAPCP +(kdb220i/(PHI*c_CDC20))*CDC20AAPC +(kdb2h1/(PHI*c_CDH1))*CDH1A

dORI/dt= ksorie * 1/PHI * ( eorib5/c_CLB5 * CLB5 + eorib2/c_CLB2 * CLB2) - kdori * ORI

dSPN/dt= ksspn *  heav( CLB2/(PHI*c_CLB2)-Jspn ) - kdspn * SPN

dBUD/dt= ksbude * 1/PHI * ( ebudn3/c_CLN3 * CLN3 + ebudn2/c_CLN2 * CLN2 + ebudb5/c_CLB5 * CLB5 + ebudb2/c_CLB2 * CLB2) - kdbud * BUD

dSWI5T/dt= ksp_swi5-kdp_swi5*SWI5T +LANG(SWI5T,ksp_swi5,kdp_swi5) +ALPHA(SWI5T,ksp_swi5,kdp_swi5,mmin1)
ksp_swi5= ksswi5*PHI*c_SWI5 +(ksswi5m1*c_SWI5/c_MCM1)*MCM1T*PHI*c_MCM1*HF(sig,Wm1) +mu*SWI5T
kdp_swi5= (kdswi5)

dCDC20T/dt= ksp_20-kdp_20*CDC20T +LANG(CDC20T,ksp_20,kdp_20) +ALPHA(CDC20T,ksp_20,kdp_20,mmin1)
ksp_20= ks20*PHI*c_CDC20 +(ks20m1*c_CDC20/c_MCM1)*MCM1T*PHI*c_MCM1*HF(sig,Wm1) +mu*CDC20T
kdp_20= (kd20)

dAPCP/dt= gammpc*APCT*PHI*c_APC*HF(sig,Wcp) -(gammpc-mu)*APCP

dCDH1A/dt= gamm*CDH1T*PHI*c_CDH1*HF(sig,Wh1) -(gamm-mu)*CDH1A

dMAD2A/dt= gamm*MAD2T*PHI*c_MAD2*HF(sig,Wmad) -(gamm-mu)*MAD2A

dNET1A/dt= gamm*NET1T*PHI*c_NET1*HF(signet,Wnet) -(gamm-mu)*NET1A

dPPXA/dt= gamm*PPXT*PHI*c_PPX*HF(sig,Wpx) -(gamm-mu)*PPXA

dPDS1T/dt= ksp_pds-kdp_pds*PDS1T +LANG(PDS1T,ksp_pds,kdp_pds) +ALPHA(PDS1T,ksp_pds,kdp_pds,mmin2)
ksp_pds= kspds*PHI*c_PDS1 +mu*PDS1T
kdp_pds= (kdpds) +kdpds20/(PHI*c_CDC20)*CDC20AAPCP +kdpds20i/(PHI*c_CDC20)*CDC20AAPC

dCDC15A/dt= gamm*CDC15T*PHI*c_CDC15*HF(sig,W15) -(gamm-mu)*CDC15A

dTEM1A/dt= gammtem*TEM1T*PHI*c_TEM1*HF(sig,Wtem) -(gammtem-mu)*TEM1A

dPOLOT/dt= ksp_lo-kdp_lo*POLOT +LANG(POLOT,ksp_lo,kdp_lo) +ALPHA(POLOT,ksp_lo,kdp_lo,mmin1)
ksp_lo= kslo*PHI*c_POLO +(kslom1*c_POLO/c_MCM1)*MCM1T*PHI*c_MCM1*HF(sig,Wm1) +mu*POLOT
kdp_lo= (kdlo) +kdloh1/(PHI*c_CDH1)*CDH1A

dPOLOA/dt= gamm*POLOT*HF(sig,Wlo) -(gamm-mu)*POLOA

flagSTART'=0
flagBUD'=0
flagORI'=0
flagUDNA'=0
flagSPC'=0
flagP1'=0
flagP2'=0
flagP3'=0

####################
## More Variables ##
####################

PHI = Vn*16.8
# PHI = Vn*c_vol*6.02*0.1 = Vn*28*6.02*0.1 ~ Vn*16.8

SBF = max( SBFA-WHI5A, 0 )
CLB5 = max( CLB5T*(CLB5T+CLB2T-CKIT)/(0.001+CLB5T+CLB2T), 0 )
CLB2 = max( CLB2T*(CLB5T+CLB2T-CKIT)/(0.001+CLB5T+CLB2T), 0 )
# CDC20A = max( CDC20T-MAD2A, 0 )
# CDC20AAPCP = min( CDC20A, APCP )
# CDC20AAPC = min( CDC20A-CDC20AAPCP, APCT*PHI*c_APC-APCP )
CDC20AAPCP = min( max( CDC20T-MAD2A, 0 ), APCP )
CDC20AAPC = min( max( CDC20T-MAD2A, 0 )-min( max( CDC20T-MAD2A, 0 ), APCP ), APCT*PHI*c_APC-APCP )
ESP1 = max( ESP1T*PHI*c_ESP1-PDS1T, 0 )
CDC14 = max( CDC14T*PHI*c_CDC14-p14net*NET1A, 0 )
MEN = min( TEM1A, CDC15A )

aux SBF=SBF
aux CLB5=CLB5
aux CLB2=CLB2
aux CDC20AAPCP=CDC20AAPCP
aux CDC20AAPC=CDC20AAPC
aux ESP1=ESP1
aux CDC14=CDC14
aux MEN=MEN
aux MCM1=MCM1T*HF(sig,Wm1)*PHI*c_MCM1
aux SWI5A=SWI5T*HF(sig,Wswi5)

aux SIZE=Vn*c_vol
aux nCLN3=CLN3/(c_CLN3*PHI)
aux nBCK2=BCK2/(c_BCK2*PHI)
aux nWHI5A=WHI5A/(c_WHI5*PHI)
aux nSBFA=SBFA/(c_SBF*PHI)
aux nCLN2=CLN2/(c_CLN2*PHI)
aux nCKIT=CKIT/(c_CKI*PHI)
aux nCKIP=CKIP/(c_CKI*PHI)
aux nCLB5T=CLB5T/(c_CLB5*PHI)
aux nCLB5=CLB5/(c_CLB5*PHI)
aux nCLB2T=CLB2T/(c_CLB2*PHI)
aux nCLB2=CLB2/(c_CLB2*PHI)
aux nSWI5T=SWI5T/(c_SWI5*PHI)
aux nSWI5A=SWI5T*HF(sig,Wswi5)/(c_SWI5*PHI)
aux nCDC20T=CDC20T/(c_CDC20*PHI)
aux nAPCP=APCP/(c_APC*PHI)
aux nCDH1A=CDH1A/(c_CDH1*PHI)
aux nMAD2A=MAD2A/(c_MAD2*PHI)
aux nNET1A=NET1A/(c_NET1*PHI)
aux nPPXA=PPXA/(c_PPX*PHI)
aux nPDS1T=PDS1T/(c_PDS1*PHI)
aux nCDC15A=CDC15A/(c_CDC15*PHI)
aux nTEM1A=TEM1A/(c_TEM1*PHI)
aux nPOLOT=POLOT/(c_POLO*PHI)
aux nPOLOA=POLOA/(c_POLO*PHI)
aux nSBF=SBF/(c_SBF*PHI)
aux nCDC20AAPCP=CDC20AAPCP/(c_APC*PHI)
aux nCDC20AAPC=CDC20AAPC/(c_APC*PHI)
aux nCDC14=CDC14/(c_CDC14*PHI)
aux nESP1=ESP1/(c_ESP1*PHI)
aux nMEN=MEN/(c_MEN*PHI)
aux nMCM1A=MCM1T*HF(sig,Wm1)

######################
## Weight Functions ##
######################

Wi5= wdpi5 +(wdpi514/(PHI*c_CDC14)) * CDC14 - (wpi5n3/(PHI*c_CLN3)) * CLN3 - (wpi5k2/(PHI*c_BCK2)) * BCK2 - (wpi5n2/(PHI*c_CLN2)) * CLN2 - (wpi5b5/(PHI*c_CLB5)) * CLB5
Wbf= wdpbf - (wpbfb2/(PHI*c_CLB2)) * CLB2
Wki= wpkie * ((ekin3/(PHI*c_CLN3)) * CLN3 + (ekik2/(PHI*c_BCK2)) * BCK2 + (ekin2/(PHI*c_CLN2)) * CLN2 + (ekib5/(PHI*c_CLB5)) * CLB5 + (ekib2/(PHI*c_CLB2)) * CLB2) - wdpki - (wdpki14/(PHI*c_CDC14)) * CDC14
Wswi5= (waswi514/(PHI*c_CDC14)) * CDC14 - (wiswi5b2/(PHI*c_CLB2)) * CLB2
Wmad= wamad*flagUDNA*(1-flagSPC) -wimad
Wcp= (wapcb2/(PHI*c_CLB2)) * CLB2 - wicp
Wh1= wah1 + (wah114/(PHI*c_CDC14)) * CDC14 - wih1e * ((eh1n3/(PHI*c_CLN3)) * CLN3 + (eh1n2/(PHI*c_CLN2)) * CLN2 + (eh1b5/(PHI*c_CLB5)) * CLB5 + (eh1b2/(PHI*c_CLB2)) * CLB2)
Wnet= wdpnet + (wdpnet14/(PHI*c_CDC14)) * CDC14 + (wdpnetpx/(PHI*c_PPX)) * PPXA - (wpnetb2/(PHI*c_CLB2)) * CLB2 - (wpneten/(PHI*c_MEN)) * MEN - (wpnet15/(PHI*c_cdc15))*max( CDC15A-MEN, 0 )
Wpx= wapx - (wipxp1/(PHI*c_ESP1)) * ESP1
W15= (wa1514/(PHI*c_CDC14)) * CDC14 - wi15 - (wi15b2/(PHI*c_CLB2)) * CLB2
Wtem= (watemlo/(PHI*c_POLO)) * POLOA - witem - (witempx/(PHI*c_PPX)) * PPXA
Wlo= (walob2/(PHI*c_CLB2)) * CLB2 - wilo
Wm1= (wam1b2/(PHI*c_CLB2)) * CLB2 - wim1


##########
## Init ##
##########

init Vn=1.146005
init CLN3=58.33932, BCK2=23.68798, WHI5A=730.1586, SBFA=277.8449
init CLN2=103.428, CKIT=308.9572, CKIP=0.00, CLB5T=288.9481, CLB2T=206.9439
init ORI=0.070982, SPN=0.038892, BUD=0.048792
init SWI5T=701.0624, CDC20T=3587.373, APCP=351.0282, CDH1A=2764.794, MAD2A=1298.573
init NET1A=37.65009, PPXA=24.56283, PDS1T=1.866517
init CDC15A=151.2995, TEM1A=132.3335, POLOT=561.2293, POLOA=399.1739
init flagSTART=0, flagBUD=0, flagORI=1, flagUDNA=0, flagSPC=0, flagP1=0, flagP2=0, flagP3=0

################
## Parameters ##
################

p ueq=0.42
fr= ueq*normal(1,0.05)*dfluc + ueq*(1-dfluc)

p pfluc=1
p mfluc=1
p dfluc=1

p ktr=0.15
p kdm=0.7
p mmin1=0
p mmin2=5

par mdt=100
!mu= 0.69314718/mdt

par gamm=1, gammki=2, gammpc=0.8, gammtem=0.1
par sig=10, signet=8
par ksn3=0.11, Dn3=1, Jn3=6, kdn3=0.4
par ksk2=0.00675, kdk2=0.5

par WHI5T=2.5
par wdpi5=1, wdpi514=0.5, wpi5n3=12, wpi5k2=16, wpi5n2=1.7778, wpi5b5=0

par SBFT=1
par wdpbf=1, wpbfb2=2.5

par ksn2=0, ksn2bf=0.27, kdn2=0.12

par kski=0.024, kskiswi5=0.24, kdki=0.005, kdkip=1.7
par wpkie=1, ekin3=4.2, ekik2=0.4, ekin2=0.3556, ekib5=1.5, ekib2=2.2, wdpki=1, wdpki14=1.8

par ksb5=0.0006, ksb5bf=0.029, kdb5=0.012, kdb520=0.1, kdb520i=0.0150
par ksb2=0.0066, ksb2m1=0.044, kdb2=0.003, kdb220=0.14, kdb220i=0.0366, kdb2h1=0.6

par ksbude=0.33, ebudn3=0.2, ebudn2=0.4444, ebudb5=0.25, ebudb2=0, kdbud=0.01
par ksorie=2, eorib5=0.21, eorib2=0.35, kdori=0.06
par ksspn=0.1, kdspn=0.06, Jspn=0.26
par MCM1T=1
par wam1b2=5, wim1=3

par ksswi5=0.005, ksswi5m1=0.08, kdswi5=0.08
par waswi514=2, wiswi5b2=4.25

par ks20=0.006, ks20m1=0.6, kd20=0.3
par MAD2T=25
par wamad=20, wimad=0.4

par APCT=25
par wapcb2=0.65, wicp=1

par CDH1T=1
par wah1=1, wah114=4.3, wih1e=1, eh1n3=1, eh1n2=0.6222, eh1b5=4.5, eh1b2=2.8

par NET1T=3.55
par wdpnet=0.1, wdpnet14=0.1, wdpnetpx=3, wpnetb2=0.125, wpneten=1, wpnet15=0.03

par CDC14T=2

par PPXT=1
par wapx=1, wipxp1=3

par ESP1T=0.5
par kspds=0.03, kdpds=0.05, kdpds20=3, kdpds20i=0.3

par CDC15T=1
par wa1514=15, wi15=1, wi15b2=0.25

par TEM1T=2
par watemlo=6, witem=1, witempx=22

par kslo=0, kslom1=0.03, kdlo=0.01, kdloh1=0.1
par walob2=5, wilo=1

par p14net=1

par KEZ=0.4, KEZ2=0.4, KEZflag=0.8


p c_vol=28
p c_CLN3=40, c_BCK2=40
p c_WHI5=22, c_SBF=22
p c_CLN2=40, c_CLB2=40, c_CLB5=40, c_CKI=40
p c_SWI5=57.5
p c_CDC20=150, c_CDH1=150, c_APC=150, c_MAD2=150
p c_CDC14=18, c_NET1=18
p c_PPX=100
p c_ESP1=3.3, c_PDS1=3.3
p c_CDC15=8, c_TEM1=8, c_MEN=8
p c_POLO=100
p c_MCM1=100

#######################
## Numerical Options ##
#######################

p h=0.01
## h must always = step size (dt)

@ OUTPUT=rundata_ode.txt BOUND=1E6 METH=euler dt=0.01 NJMP=1 MAXSTOR=1000000 
@ xlo=0 xhi=400 ylo=0 yhi=3.5
@ TOTAL=400
@ NPLOT=5, YP1=Vn, YP2=nCLN3, YP3=nWHI5A, YP4=nSBF, YP5=nCLN2

done
