# Supplementary material for: A Model of Yeast Cell-Cycle Regulation Based on a Standard Component Modeling Strategy for Protein Regulatory Networks
Source: PLoS One. 2016 May 17;11(5):e0153738. doi: 10.1371/journal.pone.0153738 (PMC4871373; doi:10.1371/journal.pone.0153738)
Supplement: S1 File — (ZIP) [file pone.0153738.s010.zip › README.txt]

#################
## README file ##
#################

####################################
## Models of the START transition ##
####################################

MODEL FILES

1) START_stoSCM.ode		
— Stochastic SCM of the START transition (Supplementary Text S3) in XPP format

2) START_stoSCM.cpp		
— Stochastic SCM of the START transition (Supplementary Text S3) in C++ format

3) START_stoSCM_mRNA.cpp	
— Stochastic SCM of the START transition with explicit mRNA species (Supplementary Text S4) in C++ format

4) START_detMultiP.cpp		
— Deterministic multisite phosphorylation model of the START transition (Supplementary Text S1) in C++ format

5) START_stoMultiP.cpp		
— Stochastic multisite phosphorylation model of the START transition (employing Gillespie's algorithm) in C++ format


MODEL FILES 2)–5) are written in C++ format. To simulate these models, compile the C++ files into the executable files. 
For example, on a unix system, compile the START_stoSCM.cpp file by typing at the command line prompt:
g++ START_stoSCM.cpp -o model
Then run the model by typing:
./model

The model can take an initial volume as an argument. For example, to simulate the model with the initial volume = 15 fL, type at the command line prompt:
./model 15

The default value (i.e., no argument) is 10 fL.

Three output files will be generated:
rundata.txt	-- contains time-series profile of components in the model
T1.txt		-- contains a line of 3 values: initial volume, duration from t=0 to the START transition (T1), and volume at the START transition.
G1.txt		-- contains a line of 3 values: initial volume, duration from t=0 to the G1/S transition (TG1), and volume at the G1/S transition.


For MODEL FILES 1)–3), the mRNA inherited noise term and the protein noise term can be turned off by setting the parameters mfluc=0 and pfluc=0, respectively. Setting both parameters=0 will simulate the deterministic model.


##########################################
## Models of the full cell cycle system ##
##########################################

MODEL FILES

6) FULL_stoSCM.ode		
— Stochastic SCM of the full cell cycle system in XPP format

7) FULL_stoSCM.cpp		
— Stochastic SCM of the full cell cycle system in C++ format

MODEL FILE 7) is written in C++ format. To simulate the model, compile the C++ file into the executable file. 
For example, on a unix system, compile the FULL_stoSCM.cpp file by typing at the command line prompt:
g++ FULL_stoSCM.cpp -o model
Then run the model by typing:
./model
rundata.txt, which contains time-series profile of components, and other files, which contain other simulation results, will be generated.


For both MODEL FILES 6) and 7), the mRNA inherited noise term, the protein noise term, and the extrinsic noise term (variation in the cell division process) can be turned off by setting the parameters mfluc=0, pfluc=0, and dfluc=0, respectively. Setting these parameters=0 will simulate the deterministic model (Table 4).
