# Supplementary material for: A Model of Yeast Cell-Cycle Regulation Based on a Standard Component Modeling Strategy for Protein Regulatory Networks
Source: PLoS One. 2016 May 17;11(5):e0153738. doi: 10.1371/journal.pone.0153738 (PMC4871373; doi:10.1371/journal.pone.0153738)
Supplement: S1 File — (ZIP) [file pone.0153738.s010.zip › START_detMultiP.cpp]

// The Deterministic version of Barik 2010's Multisite Phosphorylation Model of the START transition
// Teeraphan Laomettachit
// Virginia Tech
// Email: laomett@vt.edu
// KMUTT (current affiliation)
// Email: teeraphan.lao@mail.kmutt.ac.th
// Date: 16 Jan 2016

#include <stdio.h>
#include <math.h>
#include <iostream>     // library for cin and cout
#include <stdlib.h>     // library for exit()

// Numerical options
const double dt=0.01;       // integration step size
const double tend=600.00;   // tend
const int N=21;             // number of main variables
const int M=2;              // number of aux functions

// Parameters
const double mu=0.007, Pl=1;
const double ksn3=0.0024, kdn3=0.14;
const double ksmn3=7.5, kdmn3=1;
const double ksbS=0.3, kdbS=0.1;
const double ksmbS=11.5, kdmbS=0.25;
const double kag=0.25, kdg=12;
const double ksbf=1.53, kdbf=0.01;
const double ksi5=0.715, kdi5=0.01;
const double ksmi5=5.25, kdmi5=0.7;
const double kdpi5=9.6e-3, kpi5=0.26, kpi5p=0.02;
const double kdpcm=9.6e-3, kpcm=0.26, kpcmp=0.02;
const double kshi5=0.1275, kdhi5=0.01;
const double ksmhi5=7, kdmhi5=0.7;
const double kac=0.1, kdc=0;

double y[N]; 		// vector y (main variables)
//variable name  	//	element		Note
//time				//	0
double V; 			//	1   		Volume
double Cln3;		//	2
double ClbS;		//	3
double Whi5;		//	4
double Whi5p1;		//	5
double Whi5p2;		//	6
double Whi5p3;		//	7
double Whi5p4;		//	8
double Whi5p5;		//	9
double Whi5p6;		//	10
double Hi5;			//	11			Whi5 phosphatase
double SBF;			//	12
double Cmp;			//	13			Whi5-SBF complex
double Cmpp1;		//	14
double Cmpp2;		//	15
double Mn3; 		//	16			Cln3 mRNA
double MbS; 		//	17			ClbS mRNA
double Ga;			//	18
double Mi5;			//	19			Whi5 mRNA
double Mhi5; 		//	20			Hi5 mRNA

double vpi5, vdpi5, vpcm, vdpcm;

double x[M]; 		// vector x (auxiliary functions)
//variable name  	//	element		Note
double flagSTART;	//  0			0 or 1 indicating the START transition
double flagBUD;		//  1			0 or 1 indicating BUD emergence

double yold[N]; 	// y variable state at t-1
double xold[M]; 	// x variable state at t-1

// declare functions
double  f(int i) // right-hand side functions of the derivatives
{
 	switch (i)
   	{
		case 1:  // V (Volume)
      	{
			return( mu*V );
      	}

		case 2:  // Cln3
		{
			return( ksn3*(V/Pl)*(V/Pl)*Mn3-kdn3*Cln3 );
		}

		case 3:  // ClbS
		{
			return( ksbS*(V/Pl)*MbS-kdbS*ClbS );
		}

		case 4:  // Whi5
		{
			return( ksi5*(V/Pl)*Mi5+(kdc+kdbf)*Cmp+vdpi5*Whi5p1-((kac/V)*SBF+vpi5+kdi5)*Whi5 );
		}

		case 5:  // Whi5p1
		{
			return( (kdc+kdbf)*Cmpp1+vpi5*Whi5+vdpi5*Whi5p2-((kac/V)*SBF+vpi5+vdpi5+kdi5)*Whi5p1 );
		}

		case 6:  // Whi5p2
		{
			return( (kdc+kdbf)*Cmpp2+vpi5*Whi5p1+vdpi5*Whi5p3-((kac/V)*SBF+vpi5+vdpi5+kdi5)*Whi5p2 );
		}

		case 7:  // Whi5p3
		{
			return( vpi5*Whi5p2+vdpi5*Whi5p4+vpcm*Cmpp2-(vpi5+vdpi5+kdi5)*Whi5p3 );
		}

		case 8:  // Whi5p4
		{
			return( vpi5*Whi5p3+vdpi5*Whi5p5-(vpi5+vdpi5+kdi5)*Whi5p4 );
		}

		case 9:  // Whi5p5
		{
			return( vpi5*Whi5p4+vdpi5*Whi5p6-(vpi5+vdpi5+kdi5)*Whi5p5 );
		}

		case 10:  // Whi5p6
		{
			return(  vpi5*Whi5p5-(vdpi5+kdi5)*Whi5p6 );
		}

		case 11:  // Hi5 (Whi5 phosphatase)
		{
			return( kshi5*(V/Pl)*Mhi5-kdhi5*Hi5 );
		}

		case 12:  // SBF
		{
			return( ksbf*V+(kdc+kdi5)*(Cmp+Cmpp1+Cmpp2)+vpcm*Cmpp2-((kac/V)*(Whi5+Whi5p1+Whi5p2)+kdbf)*SBF );
		}

		case 13:  // Cmp (Whi5-SBF complex)
		{
			return( (kac/V)*SBF*Whi5+vdpcm*Cmpp1-(kdc+vpcm+kdbf+kdi5)*Cmp );
		}

		case 14:  // Cmpp1
		{
			return( (kac/V)*SBF*Whi5p1+vpcm*Cmp+vdpcm*Cmpp2-(kdc+vdpcm+vpcm+kdbf+kdi5)*Cmpp1 );
		}

		case 15:  // Cmpp2
		{
			return( (kac/V)*SBF*Whi5p2+vpcm*Cmpp1-(kdc+vdpcm+vpcm+kdbf+kdi5)*Cmpp2 );
		}

		case 16:  // Mn3 (Cln3 mRNA)
		{
			return( ksmn3*Pl-kdmn3*Mn3 );
		}

		case 17:  // MbS (ClbS mRNA)
		{
			return( ksmbS*Ga-kdmbS*MbS );
		}

		case 18:  // Ga
		{
			return( (kag/V)*SBF*(Pl-Ga)-kdg*Ga );
		}

		case 19:  // Mi5	(Whi5 mRNA)
		{
			return( ksmi5*Pl-kdmi5*Mi5 );
		}

		case 20:  // Mhi5 (Hi5 mRNA)
		{
			return( ksmhi5*Pl-kdmhi5*Mhi5 );
		}

		default:
		{
			std::cout << "something's wrong\n"; exit(1);
		}
	}
}

// Euler integration
void euler(double y[], double h)
{
	double yk[N];
	for (int i=1;i<N;i++) yk[i]=h*f(i);
	for (int i=1;i<N;i++) {y[i]+=yk[i]; if(y[i]<0) y[i]=0; if(isnan(y[i])) {std::cout<<"y " << i <<" is Nan\n"; exit(1);} }
	y[0]+=h;
}

/* internal filenames */
FILE *output;
FILE *T1;
FILE *G1;

int main(int argc, char* argv[])
{
/* external filenames */
output=fopen("rundata.txt", "w");
T1=fopen("T1.txt", "a");
G1=fopen("G1.txt", "a");

// initial condition
	double t0=0;
	y[0]=t0;
	if(argv[1]) y[1]=atof(argv[1]);			// take argument from the command line as initial condition for V
	else y[1]=10;
	y[2]=0;
	y[3]=0;
	y[4]=(ksi5/kdi5)*y[1]*(ksmi5/kdmi5)-(ksbf/kdbf)*y[1];  // Free Whi5 = Whi5T-SBF at the beginning of the simulation
	y[5]=0;
	y[6]=0;
	y[7]=0;
	y[8]=0;
	y[9]=0;
	y[10]=0;
	y[11]=(kshi5/kdhi5)*y[1]*(ksmhi5/kdmhi5);
	y[12]=0;
	y[13]=(ksbf/kdbf)*y[1];
	y[14]=0;
	y[15]=0;
	y[16]=ksmn3/kdmn3;
	y[18]=y[12]/(y[12]+kdg*y[1]/kag);
	y[17]=(ksmbS/kdmbS)*y[18];
	y[19]=ksmi5/kdmi5;
	y[20]=ksmhi5/kdmhi5;
	x[0]=0;
	x[1]=0;

// calculate other variables for plotting
double Whi5T=y[4]+y[5]+y[6]+y[7]+y[8]+y[9]+y[10]+y[13]+y[14]+y[15];
double Whi5A=y[4]+y[5]+y[6]+y[13]+y[14]+y[15];
double Whi5i=y[7]+y[8]+y[9]+y[10];
double CmpT=y[13]+y[14]+y[15];
double SBFT=y[13]+y[14]+y[15]+y[12];

//print to output
for (int i=0;i<N;i++) fprintf(output, "%f\t", y[i]);
fprintf(output, "%f\t%f\t%f\t%f\t%f\t%f\t%f\n", x[0],x[1],Whi5T,Whi5A,Whi5i,CmpT,SBFT);

for(int i=0;i<N;i++) yold[i]=y[i];
for(int i=0;i<M;i++) xold[i]=x[i];

//record initial mass to T1.txt and G1.txt
fprintf(T1, "%f\t", y[1]);
fprintf(G1, "%f\t", y[1]);

// main (time) loop
//for (double t=t0+dt; x[0]==0 || x[1]==0 ; t+=dt)
for (double t=t0+dt; t<tend ; t+=dt)
{

	//Update variable names with variable array numbers
	V=y[1];
	Cln3=y[2];
	ClbS=y[3];
	Whi5=y[4]; Whi5p1=y[5]; Whi5p2=y[6]; Whi5p3=y[7]; Whi5p4=y[8]; Whi5p5=y[9]; Whi5p6=y[10];
	Hi5=y[11];
	SBF=y[12];
	Cmp=y[13]; Cmpp1=y[14]; Cmpp2=y[15];
	Mn3=y[16];
	MbS=y[17];
	Ga=y[18];
	Mi5=y[19];
	Mhi5=y[20];
	flagSTART=x[0];
	flagBUD=x[1];
	
	vpi5=(kpi5/V)*Cln3+(kpi5p/V)*ClbS;
	vdpi5=(kdpi5/V)*Hi5;
	vpcm=(kpcm/V)*Cln3+(kpcmp/V)*ClbS;
	vdpcm=(kdpcm/V)*Hi5;

	//Numerical Integration
	euler(y, dt);

	// Events
	// START transition
	if( y[12]/(0.6*y[1]) >= 15 && yold[12]/(0.6*yold[1]) < 15 && x[0]==0) // record first passage time
	{
		if( x[1]==1) std::cout<< "BUD before START\n";
		x[0]=1;  // set flagSTART=1
		fprintf(T1, "%f\t%f\n", y[0],y[1]);
	}
		
	// BUD emergence
	if( y[3]/(0.6*y[1]) >= 37.5 && yold[3]/(0.6*yold[1]) < 37.5 && x[1]==0) // record first passage time
	{
		if( x[0]==0) std::cout<< "START after BUD\n";
		x[1]=1;  // set flagBUD=1
		fprintf(G1, "%f\t%f\n", y[0],y[1]);
	}
	
	// keep current vairable states
	for(int i=0;i<N;i++) yold[i]=y[i];
	for(int i=0;i<M;i++) xold[i]=x[i];
	
	
	// calculate other variables for plotting
	double Whi5T=y[4]+y[5]+y[6]+y[7]+y[8]+y[9]+y[10]+y[13]+y[14]+y[15];
	double Whi5A=y[4]+y[5]+y[6]+y[13]+y[14]+y[15];
	double Whi5i=y[7]+y[8]+y[9]+y[10];
	double CmpT=y[13]+y[14]+y[15];
	double SBFT=y[13]+y[14]+y[15]+y[12];
	
	//print to output
	for (int i=0;i<N;i++) fprintf(output, "%f\t", y[i]);
	fprintf(output, "%f\t%f\t%f\t%f\t%f\t%f\t%f\n", x[0],x[1],Whi5T,Whi5A,Whi5i,CmpT,SBFT);

}
// close curly bracket for the main (time) loop

fclose(output);
fclose(T1);
fclose(G1);

}
