# Supplementary material for: A Model of Yeast Cell-Cycle Regulation Based on a Standard Component Modeling Strategy for Protein Regulatory Networks
Source: PLoS One. 2016 May 17;11(5):e0153738. doi: 10.1371/journal.pone.0153738 (PMC4871373; doi:10.1371/journal.pone.0153738)
Supplement: S1 File — (ZIP) [file pone.0153738.s010.zip › START_stoMultiP.cpp]

// The Stochastic version (SSA) of Barik 2010's Multisite Phosphorylation Model of the START transition
// Teeraphan Laomettachit
// Virginia Tech
// Email: laomett@vt.edu
// KMUTT (current affiliation)
// Email: teeraphan.lao@mail.kmutt.ac.th
// Date: 16 Jan 2016

#include <stdio.h>      					 
#include <math.h>       					 
#include <iostream>     // library for cin and cout              
#include <stdlib.h>     // library for exit()			 
#include <time.h>		// library for srand ( time(NULL) );     
#include <cstdlib>		// library for rand() and RAND_MAX       

// Numerical options                                        	 
const double tend=600.00;           // tend                         
const int N=21;                     // number of main variables     
const int M=2;                      // number of aux functions      

// Parameters  						
const double mu=0.007, Pl=1;				
const double ksn3=0.0024, kdn3=0.14;				
const double ksmn3=7.5, kdmn3=1;		 	
const double ksbS=0.3, kdbS=0.1;		 	
const double ksmbS=11.5, kdmbS=0.25;			
const double kag=0.25, kdg=12;				
const double ksbf=1.53, kdbf=0.01;			
const double ksi5=0.715, kdi5=0.01;			
const double ksmi5=5.25, kdmi5=0.7;			
const double kdpi5=9.6e-3, kpi5=0.26, kpi5p=0.02;	
const double kdpcm=9.6e-3, kpcm=0.26, kpcmp=0.02;	
const double kshi5=0.1275, kdhi5=0.01;			
const double ksmhi5=7, kdmhi5=0.7;			
const double kac=0.1, kdc=0;				

double y[N]; 		// vector y (main variables)
//variable name  	//	element		Note
//time				//	0 
double V; 			//	1   		Volume 
double Cln3;		//	2
double ClbS;		//	3	 	
double Whi5;		//	4
double Whi5p1;		//	5
double Whi5p2;		//	6
double Whi5p3;		//	7
double Whi5p4;		//	8
double Whi5p5;		//	9
double Whi5p6;		//	10
double Hi5;			//	11			Whi5 phosphatase
double SBF;			//	12
double Cmp;			//	13			Whi5-SBF complex
double Cmpp1;		//	14
double Cmpp2;		//	15
double Mn3; 		//	16			Cln3 mRNA
double MbS; 		//	17			ClbS mRNA
//double Ga;		//	18			Ga is calculated at steady state in stochastic model
double Mi5;			//	19			Whi5 mRNA
double Mhi5; 		//	20			Hi5 mRNA
 
double Ga;

double x[M]; 		// vector x (auxiliary functions)
//variable name  	//	element		Note
double flagSTART;	//  0			0 or 1 indicating the START transition
double flagBUD;		//  1			0 or 1 indicating BUD emergence

double yold[N]; 	// y variable state at t-1  
double xold[M]; 	// x variable state at t-1

// declare functions
double randNumber()
{
	double value = rand()/((double)RAND_MAX + 1);
	return value;
}

/* internal filenames */
FILE *output;                   
FILE *T1;
FILE *G1;

int main(int argc, char* argv[])
{
/* external filenames */
T1=fopen("T1.txt", "a");
G1=fopen("G1.txt", "a");         

srand ( time(NULL) );    		// seed for random numbers
double V_0;
if(argv[1]) V_0=atof(argv[1]);		// take argument from the command line as initial condition for V
else V_0=10;
      
for(int repeat=0; repeat<1; repeat++)
{

/* external filename */
output=fopen("rundata.txt", "w");

int i_step=1;		// for counting simulation step

// initial condition
	double t0=0;
	y[0]=t0;
	y[1]=V_0;
	y[2]=0; 
	y[3]=0; 
	y[4]=round((ksi5/kdi5)*y[1]*(ksmi5/kdmi5)-(ksbf/kdbf)*y[1]);  // Free Whi5 = Whi5T-SBF at the beginning of the simulation
	y[5]=0; 
	y[6]=0; 
	y[7]=0;
	y[8]=0; 
	y[9]=0; 
	y[10]=0; 
	y[11]=round((kshi5/kdhi5)*y[1]*(ksmhi5/kdmhi5));
	y[12]=0; 
	y[13]=round((ksbf/kdbf)*y[1]);
	y[14]=0;
	y[15]=0; 
	y[16]=round(ksmn3/kdmn3); 
	Ga=y[12]/(y[12]+kdg*y[1]/kag); 
	y[17]=round((ksmbS/kdmbS)*Ga);
	y[19]=round(ksmi5/kdmi5); 
	y[20]=round(ksmhi5/kdmhi5);
	x[0]=0; 
	x[1]=0;
   
// calculate other variables for plotting
double Whi5T=y[4]+y[5]+y[6]+y[7]+y[8]+y[9]+y[10]+y[13]+y[14]+y[15];
double Whi5A=y[4]+y[5]+y[6]+y[13]+y[14]+y[15];
double Whi5i=y[7]+y[8]+y[9]+y[10];
double CmpT=y[13]+y[14]+y[15];
double SBFT=y[13]+y[14]+y[15]+y[12];

//print to output
for (int i=0;i<N;i++) fprintf(output, "%f\t", y[i]);
fprintf(output, "%f\t%f\t%f\t%f\t%f\t%f\t%f\n", x[0],x[1],Whi5T,Whi5A,Whi5i,CmpT,SBFT);

for(int i=0;i<N;i++) yold[i]=y[i];
for(int i=0;i<M;i++) xold[i]=x[i];

//record initial mass to T1.txt and G1.txt
fprintf(T1, "%f\t", y[1]);
fprintf(G1, "%f\t", y[1]);

// main (time) loop
do{

	//Update variable names with variable array numbers
	V=y[1];
	Cln3=y[2];
	ClbS=y[3];
	Whi5=y[4]; Whi5p1=y[5]; Whi5p2=y[6]; Whi5p3=y[7]; Whi5p4=y[8]; Whi5p5=y[9]; Whi5p6=y[10];
	Hi5=y[11]; 
	SBF=y[12]; 
	Cmp=y[13]; Cmpp1=y[14]; Cmpp2=y[15];	
	Mn3=y[16];
	MbS=y[17];
	//Ga=y[18];
	Mi5=y[19];
	Mhi5=y[20];
	flagSTART=x[0];
	flagBUD=x[1];
	
	Ga=SBF/((kdg*V)/kag+SBF);
	
	//update propensity functions
	double p0=0;
	double p1=p0+   ksn3*(V/Pl)*(V/Pl)*Mn3;			//Cln3 production
	double p2=p1+   kdn3*Cln3;						//Cln3 decay
	double p3=p2+   ksbS*(V/Pl)*MbS;				//ClbS production
	double p4=p3+   kdbS*ClbS;						//ClbS decay
	double p5=p4+   ksi5*(V/Pl)*Mi5;				//Whi5 production
	double p6=p5+   kdi5*Whi5;						//Whi5 decay
	double p7=p6+   kdi5*Whi5p1;					//Whi5p1 decay 
	double p8=p7+   kdi5*Whi5p2;					//Whi5p2 decay  
	double p9=p8+   kdi5*Whi5p3;					//Whi5p3 decay 
	double p10=p9+  kdi5*Whi5p4;					//Whi5p4 decay 
	double p11=p10+ kdi5*Whi5p5;					//Whi5p5 decay 
	double p12=p11+ kdi5*Whi5p6;					//Whi5p6 decay 
	double p13=p12+ ((kpi5/V)*Cln3+(kpi5p/V)*ClbS)*Whi5;	//Whi5 phosphorylation
	double p14=p13+ ((kpi5/V)*Cln3+(kpi5p/V)*ClbS)*Whi5p1;	//Whi5p1 phosphorylation
	double p15=p14+ ((kpi5/V)*Cln3+(kpi5p/V)*ClbS)*Whi5p2;	//Whi5p2 phosphorylation
	double p16=p15+ ((kpi5/V)*Cln3+(kpi5p/V)*ClbS)*Whi5p3;	//Whi5p3 phosphorylation
	double p17=p16+ ((kpi5/V)*Cln3+(kpi5p/V)*ClbS)*Whi5p4;	//Whi5p4 phosphorylation
	double p18=p17+ ((kpi5/V)*Cln3+(kpi5p/V)*ClbS)*Whi5p5;	//Whi5p5 phosphorylation
	double p19=p18+ (kdpi5/V)*Hi5*Whi5p1;			//Whi5p1 dephosphorylation
	double p20=p19+ (kdpi5/V)*Hi5*Whi5p2;			//Whi5p2 dephosphorylation
	double p21=p20+ (kdpi5/V)*Hi5*Whi5p3;			//Whi5p3 dephosphorylation
	double p22=p21+ (kdpi5/V)*Hi5*Whi5p4;			//Whi5p4 dephosphorylation
	double p23=p22+ (kdpi5/V)*Hi5*Whi5p5;			//Whi5p5 dephosphorylation
	double p24=p23+ (kdpi5/V)*Hi5*Whi5p6;			//Whi5p6 dephosphorylation
	double p25=p24+ (kac/V)*SBF*Whi5;				//Whi5+SBF association
	double p26=p25+ (kac/V)*SBF*Whi5p1;				//Whi5p1+SBF association
	double p27=p26+ (kac/V)*SBF*Whi5p2;				//Whi5p2+SBF association
	double p28=p27+ kdc*Cmp;						//Cmp dissociation
	double p29=p28+ kdc*Cmpp1;						//Cmpp1 dissociation
	double p30=p29+ kdc*Cmpp2;						//Cmpp2 dissociation
	double p31=p30+ ((kpcm/V)*Cln3+(kpcmp/V)*ClbS)*Cmp;		//Cmp phosphorylation
	double p32=p31+ ((kpcm/V)*Cln3+(kpcmp/V)*ClbS)*Cmpp1;	//Cmpp1 phosphorylation
	double p33=p32+ (kdpcm/V)*Hi5*Cmpp1;				//Cmpp1 dephosphorylation
	double p34=p33+ (kdpcm/V)*Hi5*Cmpp2;				//Cmpp2 dephosphorylation
	double p35=p34+ kdi5*Cmp;					//Whi5 decay releasing SBF
	double p36=p35+ kdi5*Cmpp1;					//Whi5p1 decay releasing SBF
	double p37=p36+ kdi5*Cmpp2;					//Whi5p2 decay releasing SBF
	double p38=p37+ kdbf*Cmp;					//SBF decay releasing Whi5
	double p39=p38+ kdbf*Cmpp1;					//SBF decay releasing Whi5p1
	double p40=p39+ kdbf*Cmpp2;					//SBF decay releasing Whi5p2
	double p41=p40+ ksbf*V;						//SBF production 
	double p42=p41+ kdbf*SBF;					//SBF decay
	double p43=p42+ kshi5*(V/Pl)*Mhi5;			//Hi5 production
	double p44=p43+ kdhi5*Hi5;					//Hi5 decay
	double p45=p44+ ksmn3*Pl;					//Mn3 production
	double p46=p45+ kdmn3*Mn3;					//Mn3 decay
	double p47=p46+ ksmbS*Ga;					//MbS production
	double p48=p47+ kdmbS*MbS;					//MbS decay
	double p49=p48+ ksmi5*Pl;					//Mi5 production
	double p50=p49+ kdmi5*Mi5;					//Mi5 decay
	double p51=p50+ ksmhi5*Pl;					//Mhi5 production
	double p52=p51+ kdmhi5*Mhi5;				//Mhi5 decay
	double p53=p52+ ((kpcm/V)*Cln3+(kpcmp/V)*ClbS)*Cmpp2;	//Cmpp2 phosphorylation (This reaction is introduced in this current model)
	double p54=p53;								// code checking
	
	double p[55]={p0,p1,p2,p3,p4,p5,p6,p7,p8,p9,p10,p11,p12,p13,p14,p15,p16,p17,p18,p19,p20,p21,p22,p23,p24,p25,p26,p27,p28,p29,p30,p31,p32,p33,p34,p35,p36,p37,p38,p39,p40,p41,p42,p43,p44,p45,p46,p47,p48,p49,p50,p51,p52,p53,p54};
	double s2=0.0;
	while(s2==0.0) s2=randNumber()*p54;
	
	int j=0;
	for(j=0;j<54;j++) { if( s2<=p[j+1] && s2>p[j] ) {j=j+1; break;} }
	if(j==0) { std::cout << "error: j=0\n"; exit(1); }
	if(j>=54) { std::cout << "error: j exceeds possible value"; exit(1); }
	
	//update species
	switch (j)
	{
	case 1:  y[2]++; break;				//Cln3 production
	case 2:  y[2]--; break;				//Cln3 decay   
	case 3:  y[3]++; break;				//ClbS production
	case 4:  y[3]--; break;				//ClbS decay
	case 5:  y[4]++; break;				//Whi5 production
	case 6:  y[4]--; break;				//Whi5 decay
	case 7:  y[5]--; break;				//Whi5p1 decay
	case 8:  y[6]--; break;				//Whi5p2 decay
	case 9:  y[7]--; break;				//Whi5p3 decay
	case 10: y[8]--; break;				//Whi5p4 decay
	case 11: y[9]--; break;				//Whi5p5 decay
	case 12: y[10]--; break;				//Whi5p6 decay
	case 13: y[4]--; y[5]++; break;			//Whi5 phosphorylation
	case 14: y[5]--; y[6]++; break;			//Whi5p1 phosphorylation
	case 15: y[6]--; y[7]++; break;			//Whi5p2 phosphorylation
	case 16: y[7]--; y[8]++; break;			//Whi5p3 phosphorylation
	case 17: y[8]--; y[9]++; break;			//Whi5p4 phosphorylation
	case 18: y[9]--; y[10]++; break;			//Whi5p5 phosphorylation
	case 19: y[5]--; y[4]++; break;			//Whi5p1 dephosphorylation
	case 20: y[6]--; y[5]++; break;			//Whi5p2 dephosphorylation
	case 21: y[7]--; y[6]++; break;			//Whi5p3 dephosphorylation
	case 22: y[8]--; y[7]++; break;			//Whi5p4 dephosphorylation
	case 23: y[9]--; y[8]++; break;			//Whi5p5 dephosphorylation
	case 24: y[10]--; y[9]++; break;			//Whi5p6 dephosphorylation
	case 25: y[4]--; y[12]--; y[13]++; break;		//Whi5+SBF association
	case 26: y[5]--; y[12]--; y[14]++; break;		//Whi5p1+SBF association
	case 27: y[6]--; y[12]--; y[15]++; break;		//Whi5p2+SBF association
	case 28: y[13]--; y[4]++; y[12]++; break;		//Cmp dissociation
	case 29: y[14]--; y[5]++; y[12]++; break;		//Cmpp1 dissociation
	case 30: y[15]--; y[6]++; y[12]++; break;		//Cmpp2 dissociation
	case 31: y[13]--; y[14]++; break;			//Cmp phosphorylation
	case 32: y[14]--; y[15]++; break;			//Cmpp1 phosphorylation
	case 33: y[14]--; y[13]++; break;			//Cmpp1 dephosphorylation
	case 34: y[15]--; y[14]++; break;			//Cmpp2 dephosphorylation
	case 35: y[13]--; y[12]++; break;			//Whi5 decay releasing SBF
	case 36: y[14]--; y[12]++; break;			//Whi5p1 decay releasing SBF
	case 37: y[15]--; y[12]++; break;			//Whi5p2 decay releasing SBF
	case 38: y[13]--; y[4]++; break;			//SBF decay releasing Whi5
	case 39: y[14]--; y[5]++; break;			//SBF decay releasing Whi5p1
	case 40: y[15]--; y[6]++; break;			//SBF decay releasing Whi5p2
	case 41: y[12]++; break;				//SBF production
	case 42: y[12]--; break;				//SBF decay
	case 43: y[11]++; break;				//Hi5 production
	case 44: y[11]--; break;				//Hi5 decay
	case 45: y[16]++; break;				//Mn3 production
	case 46: y[16]--; break;				//Mn3 decay
	case 47: y[17]++; break;				//MbS production
	case 48: y[17]--; break;				//MbS decay
	case 49: y[19]++; break;				//Mi5 production
	case 50: y[19]--; break;				//Mi5 decay
	case 51: y[20]++; break;				//Mhi5 production
	case 52: y[20]--; break;				//Mhi5 decay
	case 53: y[15]--; y[7]++; y[12]++; break;		//Cmpp2 phosphorylation
	default: std::cout << "error: case not found\n"; exit(1); break;
	}
	
	//std::cout << "selected was "<< j << " and new is " << y[j] << "\n";
	//std::cin.get();
	
	//update time
	double tinc=-log(randNumber())/p53;
	y[0]=y[0]+tinc;
	y[1]=V*exp(mu*tinc);
	
	// Events
	// START transition
	if( y[12]/(0.6*y[1]) >= 15 && yold[12]/(0.6*yold[1]) < 15 && x[0]==0) // record first passage time
	{
		if( x[1]==1) std::cout<< "BUD before START\n";
		x[0]=1;  // set flagSTART=1
		fprintf(T1, "%f\t%f\n", y[0],y[1]);
	}
	
	// BUD emergence
	if( y[3]/(0.6*y[1]) >= 37.5 && yold[3]/(0.6*yold[1]) < 37.5 && x[1]==0) // record first passage time
	{
	   	if( x[0]==0) std::cout<< "START after BUD\n";
	   	x[1]=1;  // set flagBUD=1
		fprintf(G1, "%f\t%f\n", y[0],y[1]);
	} 
	
	// keep current vairable states
	for(int i=0;i<N;i++) yold[i]=y[i];
	for(int i=0;i<M;i++) xold[i]=x[i];
	
	//print to output only if i_step mod x returns 0
	if (i_step % 100 == 0)
	{
		//std::cout << "step is " << i_step << "\n";
		
		// calculate other variables for plotting
		double Whi5T=y[4]+y[5]+y[6]+y[7]+y[8]+y[9]+y[10]+y[13]+y[14]+y[15];
		double Whi5A=y[4]+y[5]+y[6]+y[13]+y[14]+y[15];
		double Whi5i=y[7]+y[8]+y[9]+y[10];
		double CmpT=y[13]+y[14]+y[15];
		double SBFT=y[13]+y[14]+y[15]+y[12];
		
		//print to output
		for (int i=0;i<N;i++) fprintf(output, "%f\t", y[i]);
		fprintf(output, "%f\t%f\t%f\t%f\t%f\t%f\t%f\n", x[0],x[1],Whi5T,Whi5A,Whi5i,CmpT,SBFT);
	}
	i_step++;
	
//} while( x[0]==0 || x[1]==0 || y[0]<=tend);
//} while( x[0]==0 || x[1]==0 );
} while(y[0]<=tend);
// close curly bracket for the main (time) loop (do loop)
fclose(output);

}
// close curly bracket for repeat loop
fclose(T1);
fclose(G1);

}
