# Supplementary material for: A Model of Yeast Cell-Cycle Regulation Based on a Standard Component Modeling Strategy for Protein Regulatory Networks
Source: PLoS One. 2016 May 17;11(5):e0153738. doi: 10.1371/journal.pone.0153738 (PMC4871373; doi:10.1371/journal.pone.0153738)
Supplement: S1 File — (ZIP) [file pone.0153738.s010.zip › START_stoSCM.cpp]

// The Stochastic version of The Standard Component Model of the START transition
// Teeraphan Laomettachit
// Virginia Tech
// Email: laomett@vt.edu
// KMUTT (current affiliation)
// Email: teeraphan.lao@mail.kmutt.ac.th
// Date: 16 Jan 2016

#include <stdio.h>
#include <math.h>
#include <iostream>     // library for cin and cout
#include <stdlib.h>     // library for exit()
#include <time.h>		// library for srand ( time(NULL) );
#include <cstdlib>		// library for rand() and RAND_MAX

// Numerical options
const double dt=0.01;    	 // integration step size
const double tend=600.00;    // t_end in min
const int N=8;               // number of main variables
const int M=3;               // number of aux variables

// Parameters
const double pfluc=1, mfluc=1;
const double mminn3=0, mminbS=1, mmini5=0, mminhi5=0;
const double mu=0.007;
const double gamm=0.15, sig=0.1;
const double ksn3=0.0024, kdn3=0.14;
const double ksmn3=7.5, kdmn3=1;
const double ksbS=0.3, kdbS=0.1;
const double ksmbS=11.5, kdmbS=0.25;
const double kag=0.25, kdg=12;
const double ksbf=1.53, kdbf=0.01;
const double ksi5=0.715, kdi5=0.01;
const double ksmi5=5.25, kdmi5=0.7;
const double wdpi5=0.12, wpi5=6.2, wpi5p=0.33;
const double kshi5=0.1275, kdhi5=0.01;
const double ksmhi5=7, kdmhi5=0.7;

double y[N]; 		// vector y (main variables)
//variable name  	//	element		Note
//time				//	0
double V; 			//	1   		Volume
double Cln3;		//	2
double ClbS;		//	3
double Whi5A;		//	4		Active form of Whi5 (both free and in complex with SBF)
double Whi5T;		//	5
double SBFT;		//	6
double Hi5;			//	7

double x[M]; 		// vector x (auxiliary functions)
//variable name  	//	element		Note
double flagSTART;	//  0			0 or 1 indicating the START transition
double flagBUD;		//  1			0 or 1 indicating BUD emergence
double SBF;			//	2			Free (active) form of SBF = max(0, SBFT-Whi5A)

double yold[N]; 	// y variable state at t-1
double xold[M]; 	// x variable state at t-1

// declare functions
double randNumber();	/* uniform random variate generator */
float box_muller(float m, float s);	/* normal random variate generator */

double max(double value1, double value2)
{
	if(value1>=value2) return(value1);
	else return(value2);
}

double LANG(double ksp, double kdp, double yT) // Protein fluctuation term
{
	return( sqrt(ksp+kdp*yT)*1/sqrt(dt)*box_muller(0,1)*pfluc );
}

double ALPHA(double kdp, double yT, double averagem, double kdm, double mmin) // mRNA-inherited fluctuation term
{
	return( yT*sqrt(2*kdp*1/(averagem+mmin)*kdp/(kdp+kdm))*1/sqrt(dt)*box_muller(0,1)*mfluc );
}

double ksp, kdp;
double  f(int i) // right-hand side functions of the derivatives
{
	switch (i)
	{
		case 1:  // V (Volume)
		{
			return( mu*V );
		}

		case 2:  // Cln3
		{
			ksp=ksn3*V*V*ksmn3/kdmn3;
			kdp=kdn3;
			return( ksp -kdp*y[2] +LANG(ksp, kdp, y[2]) +ALPHA(kdp, y[2], ksmn3/kdmn3, kdmn3, mminn3) );
		}

		case 3:  // ClbS
		{
			ksp=ksbS*V*ksmbS/kdmbS*SBF/(SBF+kdg*V/kag);
			kdp=kdbS;
			return( ksp -kdp*y[3] +LANG(ksp, kdp, y[3]) +ALPHA(kdp, y[3], ksmbS*(SBF/(SBF+kdg*V/kag))/kdmbS, kdmbS, mminbS) );
		}

		case 4:  // Whi5A
		{
			double Wi5= (wdpi5/V)*Hi5 -(wpi5/V)*Cln3 -(wpi5p/V)*ClbS;
			return( gamm * ( Whi5T/(1+exp(-sig*Wi5)) - Whi5A) );
		}

		case 5:  // Whi5T
		{
			ksp=ksi5*V*ksmi5/kdmi5;
			kdp=kdi5;
			return( ksp -kdp*y[5] +LANG(ksp, kdp, y[5]) +ALPHA(kdp, y[5], ksmi5/kdmi5, kdmi5, mmini5) );
		}

		case 6:  // SBFT
		{
			ksp=ksbf*V;
			kdp=kdbf;
			return( ksp -kdp*y[6] +LANG(ksp, kdp, y[6]) );
		}

		case 7:  // Hi5
		{
			ksp=kshi5*V*(ksmhi5/kdmhi5);
			kdp=kdhi5;
			return( ksp -kdp*y[7] +LANG(ksp, kdp, y[7]) +ALPHA(kdp, y[7], ksmhi5/kdmhi5, kdmhi5, mminhi5) );
		}

		default:
		{
			std::cout << "something's wrong\n"; exit(1);
		}
	}
}

// Euler integration
void euler(double y[], double h)
{
	double yk[N];
	for (int i=1;i<N;i++) yk[i]=h*f(i);
	for (int i=1;i<N;i++) {y[i]+=yk[i]; if(y[i]<0) y[i]=0; if(isnan(y[i])) {std::cout<<"y " << i <<" is Nan\n"; exit(1);} }
	y[0]+=h;
}

/* internal filenames */
FILE *output;
FILE *T1;
FILE *G1;

int main(int argc, char* argv[])
{

/* external filenames */
T1=fopen("T1.txt", "a");
G1=fopen("G1.txt", "a");

srand ( time(NULL) );    			// seed for random numbers
double V_0;
if(argv[1]) V_0=atof(argv[1]);		// take argument from the command line as initial condition for V
else V_0=10;

for(int repeat=0; repeat<1; repeat++)
{

/* external filename */
output=fopen("rundata.txt", "w");

// initial conditions
	double t0=0;
	y[0]=t0;
	if(argv[1]) y[1]=atof(argv[1]);			// take argument from the command line as initial condition for V
	else y[1]=10;
	y[2]=0;
	y[3]=0;
	y[4]=(ksi5/kdi5)*y[1]*(ksmi5/kdmi5);	// All Whi5 is in the active form at the beginning of the simulation
	y[5]=(ksi5/kdi5)*y[1]*(ksmi5/kdmi5);
	y[6]=(ksbf/kdbf)*y[1];
	y[7]=(kshi5/kdhi5)*y[1]*(ksmhi5/kdmhi5);
	x[0]=0;
	x[1]=0;
	x[2]=max(0, (ksbf/kdbf)*y[1]-y[4]);


//print to output
for (int i=0;i<N;i++) fprintf(output, "%f\t", y[i]);
for (int i=0;i<M;i++) fprintf(output, "%f\t", x[i]);
fprintf(output, "\n");

for(int i=0;i<N;i++) yold[i]=y[i];
for(int i=0;i<M;i++) xold[i]=x[i];

//record initial mass to T1.txt and G1.txt
fprintf(T1, "%f\t", y[1]);
fprintf(G1, "%f\t", y[1]);

// main (time) loop
//for (double t=t0+dt; x[0]==0 || x[1]==0 ; t+=dt)
for (double t=t0+dt; t<tend ; t+=dt)
{

	//Update variable names with the variable vectors
	V=y[1];
	Cln3=y[2];
	ClbS=y[3];
	Whi5A=y[4];
	Whi5T=y[5];
	SBFT=y[6];
	Hi5=y[7];
	flagSTART=x[0];
	flagBUD=x[1];
	SBF=x[2];

	//Numerical Integration
	euler(y, dt);

	//update auxiliary functions
	x[2]=max(0, y[6]-y[4]);

	// Events
	// START transition
	if( x[2]/(0.6*y[1]) >= 15 && xold[2]/(0.6*yold[1]) < 15 && x[0]==0) // record first passage time
	{
		if( x[1]==1) std::cout<< "BUD before START\n";
		x[0]=1;  // set flagSTART=1
		fprintf(T1, "%f\t%f\n", y[0],y[1]);
	}

	// BUD emergence
	if( y[3]/(0.6*y[1]) >= 37.5 && yold[3]/(0.6*yold[1]) < 37.5 && x[1]==0) // record first passage time
	{
		if( x[0]==0) std::cout<< "START after BUD\n";
		x[1]=1;  // set flagBUD=1
		fprintf(G1, "%f\t%f\n", y[0],y[1]);
	}

	// keep current vairable states
	for(int i=0;i<N;i++) yold[i]=y[i];
	for(int i=0;i<M;i++) xold[i]=x[i];

	//print to output
	for (int i=0;i<N;i++) fprintf(output, "%f\t", y[i]);
	for (int i=0;i<M;i++) fprintf(output, "%f\t", x[i]);
	fprintf(output, "\n");

}
// close curly bracket for the main (time) loop
fclose(output);

}
// close curly bracket for repeat loop
fclose(T1);
fclose(G1);

}


//////////////////////////////////// functions ///////////////////////////////////

// uniform variable generator
double randNumber()
{
	double value = rand()/((double)RAND_MAX + 1);
	return value;
}


// normal distribution variable generator
/* boxmuller.c           Implements the Polar form of the Box-Muller
                         Transformation

                      (c) Copyright 1994, Everett F. Carter Jr.
                          Permission is granted by the author to use
			  this software for any application provided this
			  copyright notice is preserved.
*/
float box_muller(float m, float s)	/* normal random variate generator */
{				        /* mean m, standard deviation s */
	float x1, x2, w, y1;
	static float y2;
	static int use_last = 0;

	if (use_last)		/* use value from previous call */
	{
		y1 = y2;
		use_last = 0;
	}
	else
	{
		do
		{
			x1 = 2.0 * randNumber() - 1.0;
			x2 = 2.0 * randNumber() - 1.0;
			w = x1 * x1 + x2 * x2;
		} while ( w >= 1.0 );

		w = sqrt( (-2.0 * log( w ) ) / w );
		y1 = x1 * w;
		y2 = x2 * w;
		use_last = 1;
	}

	return( m + y1 * s );
}
