# Supplementary material for: A Model of Yeast Cell-Cycle Regulation Based on a Standard Component Modeling Strategy for Protein Regulatory Networks
Source: PLoS One. 2016 May 17;11(5):e0153738. doi: 10.1371/journal.pone.0153738 (PMC4871373; doi:10.1371/journal.pone.0153738)
Supplement: S1 File — (ZIP) [file pone.0153738.s010.zip › START_stoSCM.ode]

# The Standard Component Model of the budding yeast START transition
# (Run this file on XPP)
# Teeraphan Laomettachit
# Virginia Tech
# Email: laomett@vt.edu
# KMUTT (current affiliation)
# Email: teeraphan.lao@mail.kmutt.ac.th
# Date: 17 Jan 2016

###############
## Functions ##
###############

## protein fluctuation term
LANG(TP,SYN,DEG)= sqrt((SYN+DEG*TP)*heav(SYN+DEG*TP))*1/sqrt(h)*normal(0,1)*pfluc

## mRNA noise-derived protein fluctuation term
ALPHA(TP,DEG,mRNA,kdmRNA,mmin)= TP*sqrt(2*DEG*1/(mRNA+mmin)*DEG/(DEG+kdmRNA))*1/sqrt(h)*normal(0,1)*mfluc

############
## Events ##
############

## START transition
global +1 {SBF/(V*0.6)-15} {flagSTART=1}

## BUD emerges
global +1 {ClbS/(V*0.6)-37.5} {flagBUD=1}

## avoiding negative values of species
global -1 {Cln3} {Cln3=0.001}
global -1 {ClbS} {ClbS=0.001}
# simply use global -1 {X} {X=0} did not work. 
# the global function has difficulty in detecting changes from a very small positive value to a very small negative value

###############
## Variables ##
###############

dV/dt = mu*V

dCln3/dt= An3 -Bn3*Cln3 +LANG(Cln3,An3,Bn3) +ALPHA(Cln3,Bn3,Mn3,kdmn3,0)
An3=ksn3*V*V*ksmn3/kdmn3
Bn3=kdn3
Mn3=ksmn3/kdmn3

dClbS/dt = AlbS -BbS*ClbS +LANG(ClbS,AlbS,BbS) +ALPHA(ClbS,BbS,MbS,kdmbS,1)
AlbS=ksbS*V*ksmbS/kdmbS*SBF/(SBF+kdg*V/kag)
BbS=kdbS
MbS=ksmbS/kdmbS*SBF/(SBF+kdg*V/kag)
#dMbS/dt = ksmbS*Ga/kdmbS		#assume steady-state level
#dGa/dt = SBF/(SBF+kdg*V/kag)	#assume steady-state level

dWhi5T/dt = Ai5 -Bi5*Whi5T +LANG(Whi5T,Ai5,Bi5) +ALPHA(Whi5T,Bi5,Mi5,kdmi5,0)
Ai5=ksi5*V*ksmi5/kdmi5
Bi5=kdi5
Mi5=ksmi5/kdmi5

dWhi5A/dt = gamm * ( Whi5T/(1+exp(-sig*( wdpi5/V*Hi5 -wpi5/V*Cln3 -wpi5p/V*ClbS ))) - Whi5A)

dHi5/dt = Ahi5 -Bhi5*Hi5 +LANG(Hi5,Ahi5,Bhi5) +ALPHA(Hi5,Bhi5,Mhi5,kdmhi5,0)
Ahi5=kshi5*V*(ksmhi5/kdmhi5)
Bhi5=kdhi5
Mhi5=ksmhi5/kdmhi5

dSBFT/dt = Abf -Bbf*SBFT +LANG(SBFT,Abf,Bbf)
Abf=ksbf*V
Bbf=kdbf

SBF=max(0, SBFT-Whi5A)
aux SBF=SBF

aux c_Cln3 = Cln3/(0.6*V)
aux c_ClbS = ClbS/(0.6*V)
aux c_Whi5T = Whi5T/(0.6*V)
aux c_Whi5A = Whi5A/(0.6*V)
aux c_Hi5 = Hi5/(0.6*V)
aux c_SBFT = SBFT/(0.6*V)
aux c_SBF = SBF/(0.6*V)

flagSTART'=0
flagBUD'=0

########################
## Initial conditions ##
########################

init V=10
init ClbS=0
init Cln3=0
init Hi5=1275
init SBFT=1530
init Whi5A=5363
init Whi5T=5363
init flagSTART=0
init flagBUD=0

################
## Parameters ##
################

par mu=0.007
par gamm=0.15
par sig=0.1

par ksbS=0.3, kdbS=0.1
par ksmbS=11.5, kdmbS=0.25
par kag=0.25, kdg=12
par ksbf=1.53, kdbf=0.01
par ksn3=0.0024, kdn3=0.14
par ksmn3=7.5, kdmn3=1
par ksi5=0.715, kdi5=0.01
par ksmi5=5.25, kdmi5=0.7
par wdpi5=0.12, wpi5=6.2, wpi5p=0.33
par kshi5=0.1275, kdhi5=0.01
par ksmhi5=7, kdmhi5=0.7

par pfluc=1, mfluc=1

#######################
## Numerical Options ##
#######################

par h=0.01
## h must always = step size (dt)

@ OUTPUT=rundata1.txt BOUND=1E6 METH=euler dt=0.01 MAXSTOR=1000000 xlo=0 xhi=300 ylo=0 yhi=1200
@ TOTAL=300, SEED=0
@ NPLOT=5, YP1=V, YP2=c_Cln3, YP3=c_SBF, YP4=c_ClbS, YP5=c_Whi5A

done
